# Supplementary material for: Comprehensive phenotyping of 1,807 Indian barnyard millet (Echinochloa frumentacea Link) accessions from Indian national genebank: unlocking diversity for core set development
Source: Front Plant Sci. 2025 Sep 23;16:1644491. doi: 10.3389/fpls.2025.1644491 (PMC12501797; doi:10.3389/fpls.2025.1644491)
Supplement: Supplementary file 2 [file Table2.xlsx]

## Sheet: Sheet1
S.No.	Acc	Botanicalname	CropName	BioStatus	Village	District	StateName	Growth_Habit	Early_Plant_Vigour	Leaf_Colour	Plant_pigmentation	Inflorescence_colour	Inflorescence_shape	Inflorescence_Compactness	Shape_of_lower_racemes	Branching_of_lower_racemes	Spikelet_arrangement	Senescence (Stay Green trait)	Grain_Colour	Grain_shape	1000 grain weight (g)	Days to 50 % flowering	Grain yield per plant (g)	Total no. of leaves	Length of inflorescence (cm)	Leaf length (cm)	Length of peduncle (cm)	Leaf width (cm)	Plant height (cm)	Basal tiller number
1	Gujrat Banti 1	Echinochloa frumentacea	Barnyard Millet	RELEASED VARIETY				erect	good	light green	Abscent	green	Pyramidical	intermediate	Curved	Abscent	one side of rachis	present	light grey	concave	3.0475	64.95	8.61805	36.95	21.0543	33.0757	2.6035	3.00125	148.268	5
2	IC0028425	Echinochloa frumentacea	Barnyard Millet	OTHERS/UNKNOWN	Kumbasia	Banaskantha	Gujarat	erect	very good	light green	Abscent	green	Pyramidical	open	straight	Abscent	arranged around rachis	Abscent	Grey	concave	2.32875	63.9188	6.53351	19.5125	20.5831	39.4138	2.12817	2.13875	159.786	4.05
3	IC0041791	Echinochloa frumentacea	Barnyard Millet	OTHERS/UNKNOWN	Jhirpa	Chhindwara	Madhya Pradesh	erect	very good	light green	present	green	Pyramidical	open	straight	Abscent	arranged around rachis	present	straw white	oval	2.61	60.4188	6.05664	101.638	21.426	37.7482	0.773167	2.74875	149.567	15.3
4	IC0052690	Echinochloa frumentacea	Barnyard Millet	OTHERS/UNKNOWN	Chendre Ambikapur	Surguja	Chattisgarh	erect	very good	Dark green	present	green	cylindrical	compact	straight	Abscent	arranged around rachis	Abscent	light grey	concave	2.44125	58.6688	1.03414	33.8875	13.6281	29.1988	0	2.5925	102.961	4.8
5	IC0052691	Echinochloa frumentacea	Barnyard Millet	OTHERS/UNKNOWN	Lamgaon Ambikapur	Surguja	Chattisgarh	erect	very good	light green	present	green	Pyramidical	intermediate	slender	Abscent	arranged around rachis	Abscent	straw white	oval	2.185	61.6688	0	99.3875	17.7668	29.2401	0.320667	2.1025	144.598	16.05
6	IC0052693	Echinochloa frumentacea	Barnyard Millet	OTHERS/UNKNOWN	Krabel Sitapur	Surguja	Chattisgarh	erect	very good	Dark green	Abscent	green	Pyramidical	intermediate	straight	Abscent	arranged around rachis	Abscent	light grey	concave	4.35375	65.4188	6.64689	33.3875	16.0881	21.6463	2.70317	1.86312	105.761	8.05
7	IC0052702	Echinochloa frumentacea	Barnyard Millet	OTHERS/UNKNOWN	Pakari tale Jaspunagar	Raigarh	Chattisgarh	Prostrate	very good	Dark green	Abscent	green	cylindrical	intermediate	straight	Abscent	one side of rachis	Abscent	light grey	concave	2.41625	61.9188	1.95876	104.013	18.5306	18.2288	2.73192	1.2025	92.7481	16.05
8	IC0097031	Echinochloa frumentacea	Barnyard Millet	OTHERS/UNKNOWN	Khantoli	Almora	Uttarakhand	erect	good	light green	present	Dark purple	Pyramidical	intermediate	Curved	Abscent	arranged around rachis	Abscent	Grey	concave	2.71625	65.9188	15.2848	4.0125	15.7439	14.7688	1.83858	1.51583	105.348	2.05
9	IC0097043	Echinochloa frumentacea	Barnyard Millet	OTHERS/UNKNOWN	Kondali	Bastar	Chattisgarh	erect	very good	light green	present	green	cylindrical	compact	straight	Abscent	arranged around rachis	present	straw white	oval	3.41625	56.9188	10.5428	32.0125	22.8106	33.3888	2.65192	1.9625	149.348	7.05
10	IC0097044	Echinochloa frumentacea	Barnyard Millet	OTHERS/UNKNOWN	0	0	Unknown	erect	very good	light green	Abscent	green	Pyramidical	open	straight	Abscent	one side of rachis	Abscent	straw white	oval	2.17875	55.2313	13.7835	84.2625	23.5943	42.1101	2.2365	1.1625	119.198	11.05
11	IC0120400	Echinochloa frumentacea	Barnyard Millet	OTHERS/UNKNOWN	0	0	Unknown	erect	very good	light green	present	green	Pyramidical	intermediate	straight	Abscent	one side of rachis	present	straw white	concave	2.11625	82.9188	13.3628	84.0125	23.8106	40.5488	3.29192	1.5625	142.348	10.05
12	IC0120544	Echinochloa frumentacea	Barnyard Millet	OTHERS/UNKNOWN	0	Dhule	Maharashtra	erect	very good	light green	Abscent	light purple	Pyramidical	intermediate	Curved	Abscent	one side of rachis	present	light grey	concave	2.77875	60.2313	6.71551	45.2625	21.9543	34.3101	4.6965	2.6225	157.398	6.05
13	IC0120547	Echinochloa frumentacea	Barnyard Millet	OTHERS/UNKNOWN	0	0	Unknown	erect	very good	light green	Abscent	light purple	Pyramidical	intermediate	straight	Abscent	one side of rachis	Abscent	Grey	concave	2.87875	44.2313	16.4395	42.2625	22.0143	30.1701	2.4765	3.3025	165.198	7.05
14	IC0259305	Echinochloa frumentacea	Barnyard Millet	OTHERS/UNKNOWN	Sonhatu/ Wardrufnagar	Surguja	Chattisgarh	erect	very good	light green	present	green	Pyramidical	open	straight	Abscent	one side of rachis	Abscent	Grey	concave	3.02875	53.9188	5.37551	40.5125	26.1231	15.0538	4.66817	1.55875	141.986	8.05
15	IC0259306	Echinochloa frumentacea	Barnyard Millet	OTHERS/UNKNOWN	Balangi/ Wardrufnagar	Surguja	Chattisgarh	erect	very good	light green	present	green	Pyramidical	open	straight	Abscent	one side of rachis	Abscent	straw white	oval	2.485	44.6688	0	29.3875	23.3468	31.0601	10.2007	2.4225	129.598	4.05
16	IC0259309	Echinochloa frumentacea	Barnyard Millet	OTHERS/UNKNOWN	Mara/ Waidhen	Singhrauli	Madhya Pradesh	decumbent	good	light green	Abscent	green	Pyramidical	open	straight	Abscent	arranged around rachis	Abscent	straw white	oval	2.01	41.4188	1.60264	30.6375	20.361	30.1332	9.89317	2.28375	120.167	7.3
17	IC0259313	Echinochloa frumentacea	Barnyard Millet	OTHERS/UNKNOWN	Charawapara/ Baikunthpur	Koriya	Chattisgarh	Prostrate	good	light green	Abscent	green	Pyramidical	intermediate	straight	Abscent	one side of rachis	Abscent	light grey	concave	2.51	42.1688	0	66.3875	12.8443	15.5188	1.51067	1.83375	135.048	9.8
18	IC0261974	Echinochloa frumentacea	Barnyard Millet	OTHERS/UNKNOWN	Metana	Almora	Uttarakhand	erect	very good	light green	Abscent	green	globose elleptic	compact	Curved	Abscent	one side of rachis	Abscent	light grey	concave	1.87875	42.2313	19.2535	41.2625	23.6943	39.2701	2.4965	4.0225	168.198	6.05
19	IC0261984	Echinochloa frumentacea	Barnyard Millet	OTHERS/UNKNOWN	Semalkha	Nainital	Uttarakhand	erect	very good	light green	present	light purple	Pyramidical	intermediate	Curved	Abscent	arranged around rachis	Abscent	light grey	concave	2.51	58.4188	8.47464	43.6375	21.726	25.4282	1.87317	2.34875	167.567	5.3
20	IC0268130	Echinochloa frumentacea	Barnyard Millet	OTHERS/UNKNOWN	Mahuli/Udagi	Surguja	Chattisgarh	erect	poor	light green	Abscent	green	Pyramidical	intermediate	Curved	Abscent	arranged around rachis	present	Grey	concave	2.15375	61.4188	25.5869	74.3875	21.8481	38.1263	3.34317	3.34313	175.761	10.05
21	IC0268132	Echinochloa frumentacea	Barnyard Millet	OTHERS/UNKNOWN	Ugyoan/sonhat	Koriya	Chattisgarh	decumbent	very good	light green	Abscent	green	Pyramidical	open	straight	Abscent	arranged around rachis	Abscent	light grey	concave	3.01	42.4188	3.99864	45.6375	23.246	28.1482	6.17317	1.88875	181.567	4.3
22	IC0274210	Echinochloa crus-galli	Barnyard Millet	WILD	Bhatkhola	Bageshwar	Uttarakhand	erect	very good	Dark green	Abscent	green	cylindrical	compact	Curved	Abscent	arranged around rachis	Abscent	light grey	concave	3.05375	41.9188	9.73576	24.8875	19.3956	31.3788	7.90942	1.49562	138.761	2.8
23	IC0275103	Echinochloa frumentacea	Barnyard Millet	OTHERS/UNKNOWN	Mezhseengadu	Dharmapuri	Tamil Nadu	erect	very good	Dark green	Abscent	green	cylindrical	compact	straight	Abscent	one side of rachis	present	straw white	oval	3.11	67.1688	0	64.3875	17.9843	30.0588	5.47067	0.97375	93.0481	9.8
24	IC0279391	Echinochloa frumentacea	Barnyard Millet	OTHERS/UNKNOWN	Tharoli	Chamoli	Uttar Pradesh	erect	good	light green	present	green	Pyramidical	intermediate	straight	Abscent	arranged around rachis	Abscent	straw white	oval	3.6225	70.6688	5.32501	11.6375	15.3031	32.2163	7.31692	2.72	127.773	2.05
25	IC0279495	Echinochloa frumentacea	Barnyard Millet	OTHERS/UNKNOWN	Souruppu	Tehri Garhwal	Uttarakhand	erect	very good	light green	present	Dark purple	globose elleptic	compact	straight	Abscent	arranged around rachis	Abscent	Grey	concave	3.02875	44.9188	11.7015	49.5125	22.9831	42.3738	3.52817	2.81875	143.786	6.05
26	IC0279519	Echinochloa frumentacea	Barnyard Millet	OTHERS/UNKNOWN	Dewal	Tehri Garhwal	Uttarakhand	erect	very good	light green	present	light purple	Pyramidical	compact	Curved	Abscent	one side of rachis	Abscent	Grey	concave	2.97875	38.2313	37.3755	64.2625	19.0143	25.3301	1.7765	2.8025	162.598	8.05
27	IC0279608	Echinochloa frumentacea	Barnyard Millet	OTHERS/UNKNOWN	Bharuti	Tehri Garhwal	Uttarakhand	erect	very good	light green	Abscent	green	Pyramidical	open	Curved	Abscent	arranged around rachis	Abscent	light grey	concave	2.285	57.6688	0.696388	66.3875	32.3268	48.2801	6.98067	3.3425	141.998	9.05
28	IC0279676	Echinochloa frumentacea	Barnyard Millet	OTHERS/UNKNOWN	Aasena	Tehri Garhwal	Uttarakhand	erect	very good	light green	present	light purple	Pyramidical	intermediate	Curved	Abscent	arranged around rachis	Abscent	light grey	concave	2.785	57.6688	1.96239	50.3875	35.6468	48.7201	5.86067	3.1025	183.998	8.05
29	IC0279703	Echinochloa frumentacea	Barnyard Millet	OTHERS/UNKNOWN	Nandgam	Tehri Garhwal	Uttarakhand	erect	good	light green	present	Dark purple	Pyramidical	intermediate	straight	Abscent	arranged around rachis	Abscent	light grey	concave	2.4225	65.6688	4.63701	33.6375	30.0431	30.3963	2.55692	2.3	161.173	4.05
30	IC0280733	Echinochloa frumentacea	Barnyard Millet	OTHERS/UNKNOWN	Paina	Deoria	Uttar Pradesh	erect	very good	Dark green	Abscent	light purple	Pyramidical	compact	Curved	Abscent	one side of rachis	Abscent	straw white	oval	2.87875	36.2313	6.63151	43.2625	19.3943	27.7501	3.9965	2.3025	142.598	6.05
31	IC0280742	Echinochloa frumentacea	Barnyard Millet	OTHERS/UNKNOWN	Khajani	Gorakhpur	Uttar Pradesh	decumbent	very good	light green	Abscent	green	Pyramidical	intermediate	Curved	Abscent	one side of rachis	present	straw white	oval	2.31	45.4188	2.54464	31.6375	19.446	28.4082	5.03317	3.10875	128.167	5.3
32	IC0280743	Echinochloa frumentacea	Barnyard Millet	OTHERS/UNKNOWN	Sikariganj	Gorakhpur	Uttar Pradesh	erect	very good	light green	Abscent	light purple	globose elleptic	compact	Curved	Abscent	arranged around rachis	Abscent	Grey	concave	2.47875	36.2313	2.50951	35.2625	15.9543	25.5501	4.0765	2.8425	119.198	5.05
33	IC0280746	Echinochloa frumentacea	Barnyard Millet	OTHERS/UNKNOWN	Dhuriyapar	Gorakhpur	Uttar Pradesh	erect	very good	light green	Abscent	light purple	Pyramidical	compact	slender	Abscent	arranged around rachis	Abscent	Grey	concave	2.82875	47.9188	3.22751	19.5125	22.8831	29.6738	3.10817	2.11875	126.986	3.05
34	IC0281416	Echinochloa colona	Barnyard Millet	WILD	Gawan	Bageshwar	Uttarakhand	erect	very good	light green	Abscent	green	Pyramidical	intermediate	straight	Abscent	arranged around rachis	Abscent	light grey	concave	3.61	50.4188	6.00264	81.6375	17.706	41.9682	7.99317	2.80875	173.567	8.3
35	IC0281456	Echinochloa colona	Barnyard Millet	WILD	Manpur	Uttarkashi	Uttarakhand	erect	very good	light green	Abscent	light purple	Pyramidical	open	Curved	Abscent	one side of rachis	Abscent	light grey	concave	2.97875	53.2313	1.30151	33.2625	14.8943	42.6901	3.8365	2.9825	153.198	5.05
36	IC0281486	Echinochloa colona	Barnyard Millet	WILD	Palash	Tehri Garhwal	Uttarakhand	erect	very good	light green	present	Dark purple	Pyramidical	open	straight	Abscent	arranged around rachis	Abscent	Grey	concave	4.45375	58.4188	4.18289	41.3875	26.0681	50.8463	4.78317	3.04312	150.761	5.05
37	IC0281762	Echinochloa colonum	Barnyard Millet	WILD	Choura	Almora	Uttarakhand	erect	very good	light green	present	green	globose elleptic	compact	slender	Abscent	one side of rachis	present	light grey	concave	2.57875	44.2313	21.9955	31.2625	21.6743	36.3301	1.1165	3.1625	90.1981	4.05
38	IC0281764	Echinochloa colona	Barnyard Millet	WILD	Dhoura	Almora	Uttarakhand	erect	very good	light green	present	green	Pyramidical	intermediate	straight	Abscent	arranged around rachis	Abscent	Grey	concave	2.17875	58.2313	0.135513	39.2625	20.9543	31.0301	7.0765	2.3025	154.798	5.05
39	IC0282780	Echinochloa colona	Barnyard Millet	ELITE LINE	Mallimirai	Almora	Uttarakhand	erect	poor	light green	Abscent	light purple	Pyramidical	intermediate	straight	Abscent	arranged around rachis	present	Grey	oval	3.025	49.6688	18.9804	16.3875	16.9268	28.5201	5.22067	2.1025	96.9981	2.05
40	IC0283425	Echinochloa frumentacea	Barnyard Millet	ELITE LINE	Bhairwar/Begusarai	Begusarai	Bihar	erect	very good	light green	Abscent	green	Pyramidical	intermediate	straight	Abscent	arranged around rachis	Abscent	light grey	concave	2.7225	51.6688	4.72501	43.6375	19.7631	30.7163	2.53692	2.92	136.773	5.05
41	IC0283506	Echinochloa frumentacea	Barnyard Millet	ELITE LINE	Araria/Parbatta	Khagaria	Bihar	erect	very good	light green	Abscent	green	Pyramidical	compact	Curved	Abscent	arranged around rachis	Abscent	light grey	concave	2.91	58.1688	0	20.3875	21.6143	38.1388	3.01067	3.33375	146.048	3.8
42	IC0306390	Echinochloa frumentacea	Barnyard Millet	WILD	Kothavaasa	Visakhapatnam	Andhra Pradesh	erect	very good	Dark green	Abscent	green	Pyramidical	intermediate	straight	Abscent	one side of rachis	present	Grey	concave	5.55375	64.4188	1.10689	45.3875	20.1081	29.5263	3.62317	2.68312	137.161	8.05
43	IC0308833	Echinochloa frumentacea	Barnyard Millet	OTHERS/UNKNOWN	Maruthi gadda valasa	Vizianagaram	Andhra Pradesh	erect	very good	light green	Abscent	green	Pyramidical	intermediate	straight	Abscent	arranged around rachis	Abscent	Grey	concave	3.17875	34.2313	0.227513	58.2625	17.8143	26.4901	4.5565	1.4825	164.198	9.05
44	IC0309367	Echinochloa frumentacea	Barnyard Millet	WILD	Gangigedda (Chintapalli)	Visakhapatnam	Andhra Pradesh	erect	very good	light green	Abscent	green	Pyramidical	compact	Curved	Abscent	one side of rachis	present	light grey	concave	4.25375	68.4188	2.96689	48.3875	22.8681	36.4863	4.30317	2.40313	120.761	8.05
45	IC0309998	Echinochloa frumentacea	Barnyard Millet	LANDRACE	Serpur Sant Kabir Nagar	Sant Kabir Nagar	Uttar Pradesh	erect	very good	light green	Abscent	green	cylindrical	compact	Curved	Abscent	one side of rachis	present	Grey	concave	2.77875	38.2313	17.7975	25.2625	17.1143	27.7501	1.4365	2.7225	161.198	3.05
46	IC0320898	Echinochloa frumentacea	Barnyard Millet	OTHERS/UNKNOWN	Barmani/Patamda	East Singhbhum	Jharkhand	erect	very good	light green	Abscent	light purple	Pyramidical	open	straight	Abscent	arranged around rachis	Abscent	Grey	concave	3.01625	44.9188	1.89276	28.0125	13.5306	13.7688	1.81192	0.7025	95.9481	8.05
47	IC0321505	Echinochloa frumentacea	Barnyard Millet	OTHERS/UNKNOWN	Mane Mathiya/Ekrna	Saran	Bihar	erect	good	light green	Abscent	green	Pyramidical	intermediate	straight	Abscent	arranged around rachis	Abscent	Grey	concave	2.0225	63.6688	3.13901	33.6375	24.2231	43.1763	3.49692	3.46	145.773	5.05
48	IC0326016	Echinochloa frumentacea	Barnyard Millet	OTHERS/UNKNOWN	Roshmal	Nandurbar	Maharashtra	erect	very good	light green	Abscent	green	cylindrical	intermediate	Curved	Abscent	one side of rachis	present	light grey	concave	2.31625	60.9188	25.6428	57.0125	21.5706	32.2088	2.27192	2.3825	147.748	8.05
49	IC0326808	Echinochloa colonum	Barnyard Millet	OTHERS/UNKNOWN	Nandkhera	Khandwa	Madhya Pradesh	decumbent	good	Dark green	Abscent	green	Pyramidical	open	Curved	Abscent	arranged around rachis	Abscent	light grey	concave	2.81	42.1688	0	34.3875	25.2843	23.0788	2.03067	2.35375	139.048	6.8
50	IC0331116	Echinochloa frumentacea	Barnyard Millet	OTHERS/UNKNOWN	Saribar	Narmada	Gujarat	erect	very good	light green	Abscent	light purple	Pyramidical	compact	slender	Abscent	arranged around rachis	Abscent	light grey	concave	2.285	56.6688	2.82839	58.3875	19.7268	44.8401	4.44067	2.8025	182.398	8.05
51	IC0334022	Echinochloa frumentacea	Barnyard Millet	OTHERS/UNKNOWN	Mahala	Gorakhpur	Uttar Pradesh	erect	good	Dark green	Abscent	green	Pyramidical	open	straight	Abscent	arranged around rachis	present	Grey	concave	2.65375	38.9188	16.0308	49.8875	11.9656	15.4288	3.99942	0.505625	106.861	11.8
52	IC0334067	Echinochloa frumentacea	Barnyard Millet	OTHERS/UNKNOWN	Dalelganj	Sant Kabir Nagar	Uttar Pradesh	erect	very good	light green	Abscent	green	Pyramidical	intermediate	straight	Abscent	one side of rachis	Abscent	Grey	concave	2.47875	39.2313	2.40951	35.2625	15.8543	30.8701	4.3765	2.3825	119.398	5.05
53	IC0334472	Echinochloa frumentacea	Barnyard Millet	OTHERS/UNKNOWN	Balua	Ghazipur	Uttar Pradesh	erect	very good	Dark green	Abscent	green	Pyramidical	open	Curved	Abscent	one side of rachis	present	light grey	concave	3.35375	38.4188	2.70689	24.3875	16.7681	34.1663	3.80317	2.68312	73.7606	6.05
54	IC0340124	Echinochloa frumentacea	Barnyard Millet	OTHERS/UNKNOWN	Hathru	Amravati	Maharashtra	erect	very good	light green	present	light purple	Pyramidical	compact	straight	Abscent	arranged around rachis	present	light grey	concave	2.51625	33.9188	5.53476	64.0125	16.0106	35.0888	2.77192	2.9025	130.748	9.05
55	IC0340191	Echinochloa frumentacea	Barnyard Millet	OTHERS/UNKNOWN	Ranamalur	Amravati	Maharashtra	erect	very good	light green	present	light purple	Pyramidical	intermediate	Curved	Abscent	arranged around rachis	Abscent	straw white	oval	3.585	39.6688	6.12639	82.3875	26.2068	46.0601	7.02067	3.3225	164.398	9.05
56	IC0345054	Echinochloa frumentacea	Barnyard Millet	OTHERS/UNKNOWN	C.k.palle	Anantapur	Andhra Pradesh	erect	very good	light green	Abscent	light purple	Pyramidical	compact	slender	Abscent	arranged around rachis	present	light grey	concave	4.35375	38.4188	0.746888	23.3875	21.4481	31.3463	3.38317	4.06313	165.761	4.05
57	IC0345055	Echinochloa frumentacea	Barnyard Millet	OTHERS/UNKNOWN	C.k.palle	Anantapur	Andhra Pradesh	erect	very good	Dark green	Abscent	green	cylindrical	compact	straight	Abscent	arranged around rachis	present	Grey	concave	2.3225	47.6688	3.78901	53.6375	17.4831	29.8363	1.35692	2.16	176.773	7.05
58	IC0345146	Echinochloa frumentacea	Barnyard Millet	OTHERS/UNKNOWN	Penchikalapadu	Kurnool	Andhra Pradesh	erect	very good	light green	present	green	Pyramidical	intermediate	straight	Abscent	one side of rachis	Abscent	light grey	concave	2.95375	62.9188	12.8378	85.8875	16.0356	28.1188	0.389417	0.755625	137.961	13.8
59	IC0350245	Echinochloa frumentacea	Barnyard Millet	WEEDY	Chintapalli	Vishakhapatnam	Andhra Pradesh	erect	poor	Dark green	present	green	cylindrical	open	straight	Abscent	arranged around rachis	Abscent	Grey	concave	3.75375	66.4188	25.5869	88.3875	24.8481	24.0263	2.44317	2.04312	150.761	12.05
60	IC0355791	Echinochloa colonum	Barnyard Millet	WILD	Palvana	Almora	Uttarakhand	erect	very good	light green	present	light purple	Pyramidical	intermediate	Curved	Abscent	arranged around rachis	Abscent	Grey	concave	3.72875	58.9188	6.04751	61.5125	22.9031	32.9938	3.76817	3.53875	182.786	7.05
61	IC0363779	Echinochloa frumentacea	Barnyard Millet	OTHERS/UNKNOWN	Punnardhar	Sirmaur	Himachal Pradesh	Prostrate	good	light green	Abscent	green	cylindrical	compact	straight	Abscent	arranged around rachis	present	light grey	concave	4.21	47.1688	0	42.3875	13.7843	26.4188	1.81067	2.13375	132.648	7.8
62	IC0369639	Echinochloa colonum	Barnyard Millet	TRADITIONAL CULTIVAR/FOLK VARIETY	Kottur	Vizianagaram	Andhra Pradesh	erect	very good	Dark green	present	light purple	cylindrical	intermediate	straight	Abscent	one side of rachis	Abscent	Grey	concave	2.81	41.1688	0	51.3875	19.1843	32.0588	7.05067	1.21375	114.648	8.8
63	IC0372751	Echinochloa frumentacea	Barnyard Millet	ELITE LINE	Belwa	Deoria	Uttar Pradesh	erect	very good	light green	Abscent	green	Pyramidical	intermediate	slender	Abscent	arranged around rachis	Abscent	light grey	concave	2.25375	40.4188	1.04089	40.3875	20.7281	27.4863	2.60317	2.40313	115.761	8.05
64	IC0372759	Echinochloa frumentacea	Barnyard Millet	ELITE LINE	Rampurwa	Deoria	Uttar Pradesh	erect	good	Dark green	Abscent	light purple	Pyramidical	intermediate	Curved	Abscent	arranged around rachis	Abscent	straw white	oval	2.7225	40.6688	2.47501	20.6375	14.8431	25.4563	12.2769	2.84	147.773	3.05
65	IC0372768	Echinochloa frumentacea	Barnyard Millet	ELITE LINE	Dharampur	Deoria	Uttar Pradesh	erect	good	Dark green	Abscent	green	Pyramidical	open	Curved	present	arranged around rachis	Abscent	Grey	concave	3.15375	42.9188	6.28076	26.8875	20.1656	31.0788	5.14942	2.45562	105.361	4.8
66	IC0382642	Echinochloa frumentacea	Barnyard Millet	LANDRACE	Chweenth	Rudraprayag	Uttarakhand	erect	very good	light green	present	light purple	Pyramidical	open	Curved	Abscent	arranged around rachis	Abscent	Grey	concave	2.95375	65.9188	17.2758	35.8875	23.9356	32.6388	2.76942	2.63563	148.361	2.8
67	IC0382961	Echinochloa colonum	Barnyard Millet	WILD	Kodikallavalasa	Vizianagaram	Andhra Pradesh	erect	very good	light green	present	Dark purple	cylindrical	intermediate	Curved	Abscent	one side of rachis	Abscent	light grey	concave	2.81	55.4188	3.69864	38.6375	15.406	23.4682	4.45317	1.72875	131.567	8.3
68	IC0383387	Echinochloa frumentacea	Barnyard Millet	ELITE LINE	Gotiadhar	Bageshwar	Uttarakhand	erect	good	light green	present	light purple	Pyramidical	compact	Curved	Abscent	arranged around rachis	Abscent	straw white	oval	3.15375	59.9188	2.71176	20.8875	20.2823	30.9455	0	1.95562	118.694	2.8
69	IC0391440	Echinochloa frumentacea	Barnyard Millet	WILD	Kiskate	Champawat	Uttarakhand	erect	very good	light green	Abscent	green	globose elleptic	compact	Curved	Abscent	arranged around rachis	Abscent	straw white	oval	3.85375	42.9188	0.543763	61.8875	25.6756	32.9188	0	2.75563	186.761	5.8
70	IC0391478	Echinochloa frumentacea	Barnyard Millet	WILD	Kiskate	Champawat	Uttarakhand	erect	very good	light green	Abscent	green	Pyramidical	compact	Curved	Abscent	one side of rachis	Abscent	Grey	concave	4.77875	35.2313	2.22151	80.2625	17.6343	26.5101	2.5365	2.8025	165.198	9.05
71	IC0393031	Echinochloa frumentacea	Barnyard Millet	WILD	Ashu	Bageshwar	Uttarakhand	decumbent	very good	light green	present	green	Pyramidical	intermediate	Curved	Abscent	arranged around rachis	Abscent	straw white	oval	2.11	47.4188	0.894637	54.6375	21.386	29.8882	1.53317	3.10875	204.967	5.3
72	IC0393033	Echinochloa frumentacea	Barnyard Millet	WILD	Peelang	Chamoli	Uttarakhand	erect	very good	light green	present	green	cylindrical	compact	Curved	Abscent	arranged around rachis	Abscent	light grey	concave	3.71625	46.9188	11.5688	60.0125	19.7106	31.8088	2.47192	2.3425	198.948	7.05
73	IC0393037	Echinochloa frumentacea	Barnyard Millet	WILD	Peelang	Chamoli	Uttarakhand	erect	very good	light green	Abscent	green	Pyramidical	compact	slender	Abscent	arranged around rachis	present	Grey	concave	2.95375	60.4188	8.43889	32.3875	26.7081	37.6663	4.04317	2.74313	170.761	5.05
74	IC0396693	Echinochloa frumentacea	Barnyard Millet	LANDRACE	Sikha	Nandurbar	Maharashtra	erect	very good	light green	Abscent	green	Pyramidical	intermediate	Curved	Abscent	one side of rachis	Abscent	straw white	oval	4.05375	66.4188	10.0869	56.3875	26.5081	42.7063	3.70317	2.34313	150.761	8.05
75	IC0404300	Echinochloa frumentacea	Barnyard Millet	OTHERS/UNKNOWN	0	0	Others	erect	very good	Dark green	present	green	Pyramidical	intermediate	straight	Abscent	one side of rachis	present	straw white	oval	1.84125	33.6688	1.28814	82.8875	19.1881	27.9788	0	2.7725	109.961	10.8
76	IC0404309	Echinochloa frumentacea	Barnyard Millet	OTHERS/UNKNOWN	0	0	Others	erect	very good	Dark green	present	green	Pyramidical	open	Curved	Abscent	one side of rachis	Abscent	light grey	concave	1.64125	38.6688	1.12614	50.8875	11.4881	19.3988	9.32942	0.6725	99.9606	6.8
77	IC0404311	Echinochloa frumentacea	Barnyard Millet	LANDRACE	0	0	Andhra Pradesh	erect	very good	light green	present	green	Pyramidical	open	straight	Abscent	one side of rachis	present	Grey	concave	1.77875	64.2313	12.5855	80.2625	16.9143	29.0301	1.9965	2.7425	160.598	10.05
78	IC0404318	Echinochloa frumentacea	Barnyard Millet	LANDRACE	0	0	Andhra Pradesh	erect	very good	light green	Abscent	light purple	Pyramidical	compact	Curved	Abscent	one side of rachis	present	Grey	concave	1.97875	60.2313	22.3555	58.2625	22.9143	39.9101	0.4165	3.4425	161.198	7.05
79	IC0404343	Echinochloa frumentacea	Barnyard Millet	OTHERS/UNKNOWN	0	0	Others	erect	very good	light green	Abscent	green	Pyramidical	intermediate	straight	Abscent	arranged around rachis	present	light grey	concave	2.95375	68.9188	9.55176	31.8875	22.7556	27.2588	0.249417	1.15562	140.361	3.8
80	IC0404345	Echinochloa frumentacea	Barnyard Millet	OTHERS/UNKNOWN	0	0	Others	erect	very good	light green	Abscent	green	Pyramidical	compact	Curved	Abscent	arranged around rachis	present	light grey	concave	2.61	41.4188	3.62664	66.6375	21.786	42.7682	0.953167	2.52875	179.167	11.3
81	IC0404359	Echinochloa frumentacea	Barnyard Millet	OTHERS/UNKNOWN	0	0	Others	decumbent	very good	light green	Abscent	green	Pyramidical	compact	Curved	Abscent	arranged around rachis	present	light grey	concave	4.41	70.4188	4.83264	43.6375	18.266	41.5082	0.693167	3.78875	173.167	4.3
82	IC0404362	Echinochloa frumentacea	Barnyard Millet	OTHERS/UNKNOWN	0	0	Others	erect	very good	light green	Abscent	green	Pyramidical	intermediate	slender	Abscent	one side of rachis	Abscent	light grey	concave	2.52875	73.9188	11.4935	74.5125	25.0031	37.9738	2.34817	2.13875	148.986	8.05
83	IC0404368	Echinochloa frumentacea	Barnyard Millet	OTHERS/UNKNOWN	0	0	Others	erect	very good	light green	Abscent	green	Pyramidical	intermediate	Curved	Abscent	arranged around rachis	present	light grey	concave	2.21625	71.9188	2.75276	26.0125	19.8506	31.9888	2.05192	2.7625	135.348	4.05
84	IC0404395	Echinochloa frumentacea	Barnyard Millet	OTHERS/UNKNOWN	0	0	Others	erect	poor	light green	present	Dark purple	Pyramidical	compact	Curved	Abscent	arranged around rachis	Abscent	Grey	concave	4.04125	58.6688	49.6861	8.8875	12.4881	27.2388	0.109417	2.5725	124.961	0.8
85	IC0404398	Echinochloa frumentacea	Barnyard Millet	OTHERS/UNKNOWN	0	0	Others	erect	very good	light green	present	light purple	Pyramidical	intermediate	slender	Abscent	one side of rachis	Abscent	Grey	concave	2.17875	60.2313	16.0835	49.2625	21.0143	38.7901	3.3565	3.1425	149.998	5.05
86	IC0404402	Echinochloa frumentacea	Barnyard Millet	OTHERS/UNKNOWN	0	0	Others	erect	very good	light green	Abscent	green	Pyramidical	intermediate	Curved	Abscent	arranged around rachis	Abscent	straw white	oval	2.41625	73.9188	8.79276	30.0125	19.0906	30.7688	2.41192	2.4625	129.348	5.05
87	IC0404404	Echinochloa frumentacea	Barnyard Millet	OTHERS/UNKNOWN	0	0	Others	erect	very good	light green	Abscent	green	Pyramidical	open	Curved	Abscent	arranged around rachis	Abscent	light grey	concave	3.15375	58.9188	4.63176	43.8875	16.2156	31.3588	0	2.45562	170.361	5.8
88	IC0404406	Echinochloa frumentacea	Barnyard Millet	OTHERS/UNKNOWN	0	0	Others	erect	very good	light green	Abscent	Dark purple	cylindrical	compact	Curved	Abscent	arranged around rachis	Abscent	light grey	concave	2.95375	68.9188	0.669763	16.8875	15.1156	21.0538	2.48942	2.65563	110.361	1.8
89	IC0404425	Echinochloa frumentacea	Barnyard Millet	LANDRACE	0	0	Others	erect	very good	light green	Abscent	green	cylindrical	intermediate	Curved	Abscent	arranged around rachis	present	straw white	oval	2.485	41.6688	6.37639	33.3875	20.6268	38.1401	0.820667	3.3225	178.398	6.05
90	IC0404438	Echinochloa frumentacea	Barnyard Millet	LANDRACE	0	0	Uttar Pradesh	erect	very good	light green	present	green	Pyramidical	intermediate	Curved	Abscent	one side of rachis	Abscent	Grey	concave	2.97875	57.2313	0	38.2625	17.4343	34.5301	7.3565	3.0425	167.598	6.05
91	IC0404458	Echinochloa frumentacea	Barnyard Millet	OTHERS/UNKNOWN	0	0	Others	erect	very good	light green	Abscent	green	cylindrical	intermediate	straight	Abscent	arranged around rachis	Abscent	light grey	concave	2.81625	49.9188	9.95476	40.0125	19.8506	29.0288	2.15192	2.0825	136.348	6.05
92	IC0404475	Echinochloa frumentacea	Barnyard Millet	LANDRACE	Ramanathapuram	Ramanathapuram	Tamil Nadu	erect	very good	light green	Abscent	light purple	globose elleptic	compact	Curved	Abscent	one side of rachis	Abscent	straw white	oval	2.41625	61.9188	29.9568	55.0125	22.0106	30.8288	2.47192	3.3025	170.748	7.05
93	IC0404481	Echinochloa frumentacea	Barnyard Millet	LANDRACE	Tirunelvelli	Tirunelveli	Tamil Nadu	erect	very good	light green	Abscent	light purple	Pyramidical	intermediate	slender	Abscent	arranged around rachis	present	straw white	oval	4.35375	60.9188	10.1758	44.8875	22.6756	40.5988	0	3.33562	170.361	8.8
94	IC0404490	Echinochloa frumentacea	Barnyard Millet	LANDRACE	0	0	Madhya Pradesh	erect	very good	light green	Abscent	green	Pyramidical	open	slender	Abscent	arranged around rachis	present	straw white	oval	1.7225	51.6688	2.47701	19.6375	18.3831	28.6163	2.17692	4.04	150.773	2.05
95	IC0404501	Echinochloa frumentacea	Barnyard Millet	LANDRACE	0	0	Tamil Nadu	erect	very good	light green	Abscent	green	Pyramidical	intermediate	straight	Abscent	arranged around rachis	present	straw white	oval	3.55375	59.4188	12.7029	38.3875	20.5281	30.3063	3.10317	2.74313	144.761	7.05
96	IC0404503	Echinochloa frumentacea	Barnyard Millet	LANDRACE	0	0	Tamil Nadu	erect	poor	light green	Abscent	green	Pyramidical	compact	slender	Abscent	one side of rachis	present	light grey	concave	3.62875	66.9188	5.10551	40.5125	16.5231	24.8338	2.94817	2.21875	128.586	7.05
97	IC0404504	Echinochloa frumentacea	Barnyard Millet	LANDRACE	0	0	Tamil Nadu	erect	very good	light green	Abscent	light purple	Pyramidical	intermediate	Curved	Abscent	arranged around rachis	present	light grey	concave	3.81	68.4188	41.2686	61.6375	26.486	35.7882	2.87317	2.90875	153.567	13.3
98	IC0404509	Echinochloa frumentacea	Barnyard Millet	LANDRACE	0	0	Tamil Nadu	erect	very good	light green	Abscent	green	Pyramidical	intermediate	slender	present	arranged around rachis	Abscent	straw white	oval	1.985	64.6688	0	60.3875	26.6668	33.6201	3.02067	2.5825	161.998	9.05
99	IC0404513	Echinochloa frumentacea	Barnyard Millet	LANDRACE	0	0	Tamil Nadu	erect	very good	light green	Abscent	green	cylindrical	compact	slender	Abscent	arranged around rachis	present	straw white	oval	2.2225	69.6688	3.20301	43.6375	18.6231	31.9163	0.876917	2.38	126.973	5.05
100	IC0404521	Echinochloa frumentacea	Barnyard Millet	LANDRACE	0	0	Tamil Nadu	erect	very good	light green	present	light purple	globose elleptic	compact	slender	Abscent	arranged around rachis	present	Grey	concave	2.185	67.6688	6.42039	26.3875	16.2068	36.4801	2.86067	3.1025	168.398	4.05
101	IC0404529	Echinochloa frumentacea	Barnyard Millet	OTHERS/UNKNOWN	0	0	Others	erect	very good	light green	present	green	Pyramidical	open	Curved	Abscent	arranged around rachis	Abscent	Grey	concave	1.685	41.6688	5.44839	53.3875	13.1068	18.7801	6.48067	1.1425	111.998	8.05
102	IC0404530	Echinochloa frumentacea	Barnyard Millet	OTHERS/UNKNOWN	0	0	Others	erect	very good	Dark green	Abscent	green	Pyramidical	open	straight	Abscent	arranged around rachis	Abscent	light grey	concave	2.44125	25.6687	3.09414	65.8875	14.5081	17.6988	8.28942	1.5925	114.961	10.8
103	IC0404543	Echinochloa frumentacea	Barnyard Millet	OTHERS/UNKNOWN	0	0	Others	erect	very good	light green	Abscent	green	Pyramidical	open	straight	Abscent	arranged around rachis	present	light grey	concave	2.735	46.6688	1.92439	48.3875	19.1468	30.2001	5.26067	2.7025	145.998	5.05
104	IC0417919	Echinochloa frumentacea	Barnyard Millet	LANDRACE	Gagri	Garhwa	Jharkhand	erect	good	light green	present	light purple	Pyramidical	open	straight	Abscent	arranged around rachis	Abscent	Grey	concave	3.3225	61.6688	3.68501	33.6375	16.8231	26.2563	10.7969	2.24	94.7731	6.05
105	IC0417924	Echinochloa frumentacea	Barnyard Millet	LANDRACE	Dumari	Garhwa	Jharkhand	erect	very good	light green	Abscent	green	Pyramidical	intermediate	Curved	Abscent	arranged around rachis	present	light grey	concave	3.85375	58.4188	1.54289	64.3875	25.5081	47.5263	4.52317	3.38313	165.761	8.05
106	IC0417925	Echinochloa frumentacea	Barnyard Millet	LANDRACE	Jaldaga	Ranchi	Jharkhand	decumbent	very good	Dark green	present	light purple	Pyramidical	intermediate	straight	Abscent	arranged around rachis	Abscent	Grey	concave	2.87875	32.2313	1.07351	41.2625	17.9743	17.7101	2.2965	1.3425	154.198	7.05
107	IC0418391	Echinochloa frumentacea	Barnyard Millet	TRADITIONAL CULTIVAR/FOLK VARIETY	Langasu	Chamoli	Uttarakhand	erect	very good	light green	Abscent	light purple	Pyramidical	intermediate	straight	Abscent	arranged around rachis	Abscent	light grey	concave	2.85375	43.4188	4.53289	38.3875	21.9881	33.6063	2.52317	2.90313	150.361	7.05
108	IC0426581	Echinochloa frumentacea	Barnyard Millet	LANDRACE	Addakulaguda	Srikurmam	Andhra Pradesh	erect	very good	light green	Abscent	green	Pyramidical	open	straight	Abscent	one side of rachis	present	Grey	concave	3.07875	47.2313	2.90551	37.2625	7.89433	30.5901	4.0965	2.9225	134.398	6.05
109	IC0426582	Echinochloa frumentacea	Barnyard Millet	LANDRACE	Narayanaguda	Srikurmam	Andhra Pradesh	erect	good	light green	Abscent	green	Pyramidical	intermediate	Curved	Abscent	arranged around rachis	Abscent	light grey	concave	2.585	59.6688	4.53039	23.3875	15.0768	22.0701	6.22067	3.4525	116.998	4.05
110	IC0426592	Echinochloa frumentacea	Barnyard Millet	LANDRACE	Mamidimetta	Srikurmam	Andhra Pradesh	erect	good	Dark green	present	green	Pyramidical	open	straight	Abscent	arranged around rachis	Abscent	straw white	oval	2.7225	31.6687	2.93701	32.6375	11.1431	18.3363	11.0969	1.16	97.7731	6.05
111	IC0427868	Echinochloa frumentacea	Barnyard Millet	ELITE LINE	Amadogri	Dindori	Madhya Pradesh	erect	very good	Dark green	present	green	Pyramidical	open	straight	Abscent	arranged around rachis	Abscent	light grey	concave	3.14125	37.6688	2.38414	49.8875	22.0481	33.4388	5.18942	1.9925	139.961	6.8
112	IC0427876	Echinochloa frumentacea	Barnyard Millet	ELITE LINE	Seonipatitola	NarsinghpurÂ	Madhya Pradesh	erect	very good	Dark green	present	green	Pyramidical	open	straight	Abscent	arranged around rachis	Abscent	straw white	oval	4.45375	37.4188	2.62689	19.3875	16.4881	24.4263	3.44317	2.10312	125.761	4.05
113	IC0436883	Echinochloa frumentacea	Barnyard Millet	LANDRACE	Netnoor	Adilabad	Telangana	erect	very good	light green	Abscent	green	Pyramidical	intermediate	straight	Abscent	one side of rachis	Abscent	straw white	oval	3.07875	61.2313	20.7035	96.2625	21.5943	43.1701	0.3565	1.9625	148.198	10.05
114	IC0469879	Echinochloa frumentacea	Barnyard Millet	TRADITIONAL CULTIVAR/FOLK VARIETY	Salla	Pithoragarh	Uttarakhand	erect	very good	light green	Abscent	Dark purple	Pyramidical	open	Curved	Abscent	arranged around rachis	present	light grey	concave	2.91	55.4188	14.2846	17.6375	29.946	24.1882	4.99317	2.56875	149.767	2.3
115	IC0472308	Echinochloa frumentacea	Barnyard Millet	OTHERS/UNKNOWN	0	0	Unknown	erect	very good	light green	present	green	cylindrical	intermediate	straight	Abscent	one side of rachis	present	straw white	oval	1.81625	44.9188	13.7128	41.0125	18.3906	38.6288	2.33192	2.6225	133.348	8.05
116	IC0472310	Echinochloa frumentacea	Barnyard Millet	OTHERS/UNKNOWN	0	0	Unknown	erect	very good	light green	present	light purple	Pyramidical	compact	slender	Abscent	arranged around rachis	Abscent	light grey	concave	3.985	57.6688	2.60839	23.3875	14.7268	28.5401	1.44067	2.2225	129.598	4.05
117	IC0472320	Echinochloa frumentacea	Barnyard Millet	OTHERS/UNKNOWN	0	0	Unknown	erect	very good	Dark green	present	light purple	Pyramidical	open	straight	Abscent	one side of rachis	Abscent	straw white	oval	1.54125	37.6688	1.08614	61.8875	13.1881	18.5188	0.889417	1.5525	89.9606	9.8
118	IC0472325	Echinochloa frumentacea	Barnyard Millet	OTHERS/UNKNOWN	0	0	Unknown	erect	very good	Pale green	present	green	Pyramidical	open	straight	Abscent	one side of rachis	Abscent	light grey	concave	2.585	39.6688	0	59.3875	19.2868	26.3001	4.40067	2.1625	135.598	8.05
119	IC0472334	Echinochloa frumentacea	Barnyard Millet	OTHERS/UNKNOWN	0	0	Unknown	erect	very good	light green	present	light purple	Pyramidical	open	Curved	Abscent	arranged around rachis	present	straw white	oval	3.085	35.6688	1.44039	55.3875	18.8668	34.9801	2.36067	2.3625	170.398	8.05
120	IC0472361	Echinochloa frumentacea	Barnyard Millet	OTHERS/UNKNOWN	0	0	Unknown	erect	very good	Pale green	present	light purple	Pyramidical	open	straight	Abscent	one side of rachis	present	straw white	oval	3.385	46.6688	0	51.3875	19.4868	27.4401	4.82067	1.8025	153.998	6.05
121	IC0472366	Echinochloa frumentacea	Barnyard Millet	OTHERS/UNKNOWN	0	0	Unknown	erect	very good	light green	present	light purple	Pyramidical	open	straight	Abscent	one side of rachis	Abscent	light grey	concave	3.55375	36.9188	2.76976	25.8875	20.6756	26.7388	3.80942	1.25562	115.361	4.8
122	IC0472376	Echinochloa frumentacea	Barnyard Millet	OTHERS/UNKNOWN	0	0	Unknown	erect	very good	light green	Abscent	green	Pyramidical	intermediate	Curved	Abscent	arranged around rachis	Abscent	Grey	concave	3.91	56.1688	16.0354	30.3875	26.6243	36.7988	3.55067	3.19375	151.448	3.8
123	IC0472402	Echinochloa frumentacea	Barnyard Millet	OTHERS/UNKNOWN	0	0	Unknown	erect	poor	light green	present	green	Pyramidical	open	straight	Abscent	arranged around rachis	Abscent	straw white	oval	2.95375	50.9188	5.33576	29.8875	24.8156	44.1788	0	2.05563	140.361	3.8
124	IC0472409	Echinochloa frumentacea	Barnyard Millet	OTHERS/UNKNOWN	0	0	Unknown	erect	very good	light green	Abscent	green	Pyramidical	open	straight	Abscent	arranged around rachis	Abscent	straw white	oval	2.85375	37.9188	2.32776	38.8875	17.7356	23.2188	1.20942	1.95562	147.961	5.8
125	IC0472443	Echinochloa frumentacea	Barnyard Millet	OTHERS/UNKNOWN	0	0	Unknown	decumbent	good	Dark green	present	light purple	Pyramidical	open	straight	Abscent	arranged around rachis	Abscent	light grey	concave	2.51	42.4188	2.46664	51.6375	13.506	25.0082	4.63317	1.60875	105.167	7.3
126	IC0472451	Echinochloa frumentacea	Barnyard Millet	OTHERS/UNKNOWN	0	0	Unknown	erect	very good	Dark green	Abscent	green	Pyramidical	open	straight	Abscent	arranged around rachis	Abscent	light grey	concave	1.64125	37.6688	1.63014	71.8875	8.58808	20.2588	1.94942	0.9725	72.3606	11.8
127	IC0472455	Echinochloa frumentacea	Barnyard Millet	OTHERS/UNKNOWN	0	0	Unknown	erect	very good	light green	present	green	Pyramidical	intermediate	Curved	present	arranged around rachis	present	straw white	oval	2.1225	39.6688	4.51901	21.6375	19.1231	45.6363	6.21692	3.64	131.173	3.05
128	IC0472456	Echinochloa frumentacea	Barnyard Millet	OTHERS/UNKNOWN	0	0	Unknown	erect	very good	light green	Abscent	green	Pyramidical	intermediate	Curved	Abscent	arranged around rachis	Abscent	light grey	concave	2.94125	37.6688	6.95014	33.8875	20.7481	28.4988	3.02942	2.0525	154.961	4.8
129	IC0472469	Echinochloa frumentacea	Barnyard Millet	OTHERS/UNKNOWN	0	0	Unknown	erect	very good	Dark green	present	Dark purple	Pyramidical	intermediate	Curved	Abscent	arranged around rachis	present	light grey	concave	3.485	61.6688	2.07639	27.3875	27.5668	45.1001	4.62067	3.0025	182.398	4.05
130	IC0472471	Echinochloa frumentacea	Barnyard Millet	OTHERS/UNKNOWN	0	0	Unknown	erect	very good	light green	Abscent	light purple	Pyramidical	intermediate	Curved	Abscent	arranged around rachis	present	light grey	concave	2.55375	58.4188	1.34689	24.3875	20.0281	27.5063	2.56317	3.06312	191.361	5.05
131	IC0472473	Echinochloa frumentacea	Barnyard Millet	OTHERS/UNKNOWN	0	0	Unknown	decumbent	very good	light green	Abscent	light purple	Pyramidical	open	straight	Abscent	one side of rachis	Abscent	light grey	concave	2.21	62.4188	6.41264	42.6375	19.866	33.1282	2.97317	2.88875	139.167	5.3
132	IC0472476	Echinochloa frumentacea	Barnyard Millet	OTHERS/UNKNOWN	0	0	Unknown	erect	very good	light green	Abscent	light purple	Pyramidical	intermediate	Curved	Abscent	arranged around rachis	Abscent	light grey	concave	2.95375	53.9188	8.18376	38.8875	22.2156	39.6188	3.24942	2.93562	176.961	3.8
133	IC0472482	Echinochloa frumentacea	Barnyard Millet	OTHERS/UNKNOWN	0	0	Unknown	erect	good	light green	present	green	globose elleptic	intermediate	straight	Abscent	one side of rachis	Abscent	Grey	concave	2.6225	68.6688	4.00501	71.6375	17.6231	34.2163	2.79692	2.54	132.773	8.05
134	IC0472485	Echinochloa frumentacea	Barnyard Millet	OTHERS/UNKNOWN	0	0	Unknown	erect	very good	light green	Abscent	green	Pyramidical	open	Curved	Abscent	arranged around rachis	Abscent	straw white	oval	1.55375	43.4188	1.06689	42.3875	22.9081	37.8663	3.28317	3.24313	138.761	6.05
135	IC0472492	Echinochloa frumentacea	Barnyard Millet	OTHERS/UNKNOWN	0	0	Unknown	erect	very good	light green	Abscent	green	Pyramidical	open	straight	Abscent	arranged around rachis	Abscent	light grey	concave	3.685	43.6688	2.03239	55.3875	18.7268	25.9801	2.20067	2.1025	121.998	8.05
136	IC0472499	Echinochloa frumentacea	Barnyard Millet	OTHERS/UNKNOWN	0	0	Unknown	erect	good	light green	present	light purple	Pyramidical	compact	straight	Abscent	one side of rachis	Abscent	Grey	concave	3.47875	61.2313	11.8595	28.2625	21.6543	42.3451	3.2165	3.4325	172.448	4.05
137	IC0472509	Echinochloa frumentacea	Barnyard Millet	OTHERS/UNKNOWN	0	0	Unknown	decumbent	very good	light green	Abscent	green	cylindrical	open	Curved	Abscent	arranged around rachis	Abscent	straw white	oval	3.51	41.4188	2.62264	52.6375	27.806	33.1682	5.33317	2.44875	164.767	6.3
138	IC0472511	Echinochloa frumentacea	Barnyard Millet	OTHERS/UNKNOWN	0	0	Unknown	erect	very good	light green	present	light purple	Pyramidical	compact	Curved	Abscent	arranged around rachis	present	Grey	concave	3.285	55.6688	13.3324	48.3875	25.7268	41.5801	3.22067	4.1425	193.998	6.05
139	IC0472518	Echinochloa frumentacea	Barnyard Millet	OTHERS/UNKNOWN	0	0	Unknown	erect	very good	light green	present	Dark purple	cylindrical	intermediate	Curved	Abscent	arranged around rachis	Abscent	Grey	concave	3.31	74.1688	19.9654	25.3875	12.8043	25.1588	1.25067	1.57375	131.048	3.8
140	IC0472527	Echinochloa frumentacea	Barnyard Millet	OTHERS/UNKNOWN	0	0	Unknown	erect	very good	light green	present	Dark purple	Pyramidical	intermediate	Curved	Abscent	arranged around rachis	Abscent	straw white	oval	3.85375	55.9188	26.1198	46.8875	22.8956	32.7388	2.02942	2.63563	177.961	4.8
141	IC0472531	Echinochloa frumentacea	Barnyard Millet	OTHERS/UNKNOWN	0	0	Unknown	erect	very good	light green	present	light purple	globose elleptic	compact	straight	Abscent	arranged around rachis	Abscent	light grey	concave	2.41625	43.9188	2.33276	59.0125	19.6906	38.8488	2.67192	3.3225	190.148	7.05
142	IC0472540	Echinochloa frumentacea	Barnyard Millet	OTHERS/UNKNOWN	0	0	Unknown	erect	very good	Dark green	Abscent	green	Pyramidical	open	straight	Abscent	arranged around rachis	Abscent	straw white	oval	3.04125	36.6688	4.34614	64.8875	12.3481	26.7388	5.78942	1.6125	91.5606	10.8
143	IC0472541	Echinochloa frumentacea	Barnyard Millet	OTHERS/UNKNOWN	0	0	Unknown	erect	very good	light green	present	green	globose elleptic	compact	straight	Abscent	arranged around rachis	Abscent	straw white	oval	3.17875	35.2313	4.43951	72.2625	17.5743	21.0101	1.1765	1.2625	147.998	11.05
144	IC0472542	Echinochloa frumentacea	Barnyard Millet	OTHERS/UNKNOWN	0	0	Unknown	erect	very good	light green	Abscent	green	Pyramidical	open	Curved	Abscent	arranged around rachis	present	straw white	oval	3.12875	53.9188	14.1395	43.5125	31.7631	27.1138	5.22817	2.69875	115.986	5.05
145	IC0472543	Echinochloa frumentacea	Barnyard Millet	OTHERS/UNKNOWN	0	0	Unknown	decumbent	very good	light green	present	green	Pyramidical	open	straight	Abscent	arranged around rachis	Abscent	straw white	oval	3.31	41.4188	3.38264	29.6375	13.386	31.8482	3.05317	1.90875	153.167	3.3
146	IC0472556	Echinochloa frumentacea	Barnyard Millet	OTHERS/UNKNOWN	0	0	Unknown	erect	very good	light green	Abscent	light purple	Pyramidical	compact	straight	Abscent	arranged around rachis	Abscent	straw white	oval	4.07875	42.2313	3.58351	68.2625	17.2343	28.8901	1.5565	1.4025	118.398	9.05
147	IC0472558	Echinochloa frumentacea	Barnyard Millet	OTHERS/UNKNOWN	0	0	Unknown	erect	very good	light green	present	light purple	Pyramidical	intermediate	Curved	Abscent	arranged around rachis	present	Grey	concave	2.25375	47.4188	8.38289	31.3875	17.2681	22.4263	2.52317	2.14312	135.761	4.05
148	IC0472570	Echinochloa frumentacea	Barnyard Millet	OTHERS/UNKNOWN	0	0	Unknown	erect	very good	light green	present	green	Pyramidical	intermediate	Curved	present	arranged around rachis	Abscent	light grey	concave	2.91625	48.9188	20.4968	68.0125	24.7506	43.2688	3.01192	3.3825	194.748	8.05
149	IC0472576	Echinochloa frumentacea	Barnyard Millet	OTHERS/UNKNOWN	0	0	Unknown	erect	very good	light green	present	Dark purple	Pyramidical	open	straight	Abscent	arranged around rachis	Abscent	straw white	oval	2.85375	58.9188	0.749762	13.8875	31.5556	33.2988	0.229417	1.95562	175.361	2.8
150	IC0472582	Echinochloa frumentacea	Barnyard Millet	OTHERS/UNKNOWN	0	0	Unknown	erect	very good	light green	Abscent	light purple	Pyramidical	open	straight	Abscent	one side of rachis	present	light grey	concave	4.82875	54.9188	5.58751	27.5125	17.6031	26.0738	1.70817	2.13875	130.386	6.05
151	IC0472591	Echinochloa frumentacea	Barnyard Millet	OTHERS/UNKNOWN	0	0	Unknown	erect	very good	light green	present	Dark purple	globose elleptic	intermediate	straight	Abscent	arranged around rachis	Abscent	light grey	concave	2.81625	42.9188	2.17276	31.0125	20.8506	25.0488	2.59192	2.0225	102.748	7.05
152	IC0472596	Echinochloa frumentacea	Barnyard Millet	OTHERS/UNKNOWN	0	0	Unknown	erect	very good	light green	present	green	Pyramidical	open	straight	Abscent	arranged around rachis	present	Grey	concave	3.51	38.1688	0.667388	38.3875	17.2243	22.7388	9.71067	1.67375	112.048	6.8
153	IC0472600	Echinochloa frumentacea	Barnyard Millet	OTHERS/UNKNOWN	0	0	Unknown	erect	very good	light green	Abscent	green	globose elleptic	compact	slender	Abscent	one side of rachis	Abscent	Grey	concave	2.67875	32.2313	2.23151	70.2625	19.2143	41.0301	2.6965	2.1625	154.198	6.05
154	IC0472609	Echinochloa frumentacea	Barnyard Millet	OTHERS/UNKNOWN	0	0	Unknown	erect	very good	light green	present	green	cylindrical	intermediate	straight	Abscent	arranged around rachis	present	Grey	concave	2.91625	45.9188	11.4188	42.0125	19.1306	31.6288	2.17192	2.3425	111.948	5.05
155	IC0472612	Echinochloa frumentacea	Barnyard Millet	OTHERS/UNKNOWN	0	0	Unknown	erect	very good	light green	Abscent	green	Pyramidical	compact	straight	Abscent	one side of rachis	Abscent	light grey	concave	3.22875	66.9188	6.56751	49.5125	17.6431	37.3538	2.18817	3.11875	134.386	7.05
156	IC0472633	Echinochloa frumentacea	Barnyard Millet	OTHERS/UNKNOWN	0	0	Unknown	erect	very good	light green	Abscent	light purple	Pyramidical	intermediate	Curved	Abscent	arranged around rachis	present	straw white	oval	2.05375	66.4188	0.446887	77.3875	15.1081	25.2063	2.54317	2.14312	135.761	10.05
157	IC0472634	Echinochloa frumentacea	Barnyard Millet	OTHERS/UNKNOWN	0	0	Unknown	erect	very good	light green	Abscent	green	Pyramidical	open	straight	Abscent	one side of rachis	present	straw white	oval	2.6225	69.6688	3.51501	26.6375	18.7031	26.1863	2.52692	2.79	125.273	4.05
158	IC0472645	Echinochloa frumentacea	Barnyard Millet	OTHERS/UNKNOWN	0	0	Unknown	erect	very good	light green	Abscent	green	globose elleptic	compact	Curved	Abscent	arranged around rachis	Abscent	Grey	concave	4.32875	50.9188	9.14751	22.5125	24.7431	30.1738	3.78817	2.75875	157.786	3.05
159	IC0472661	Echinochloa frumentacea	Barnyard Millet	OTHERS/UNKNOWN	0	0	Unknown	erect	very good	light green	Abscent	light purple	cylindrical	compact	Curved	Abscent	arranged around rachis	Abscent	straw white	oval	2.85375	55.9188	0.907763	57.8875	23.6756	41.7588	8.16942	2.87562	188.761	9.8
160	IC0472662	Echinochloa frumentacea	Barnyard Millet	OTHERS/UNKNOWN	0	0	Unknown	erect	good	light green	present	light purple	cylindrical	intermediate	Curved	Abscent	arranged around rachis	Abscent	light grey	concave	3.55375	61.9188	8.53976	15.8875	17.2156	32.7788	0	1.20562	112.861	1.8
161	IC0472667	Echinochloa frumentacea	Barnyard Millet	OTHERS/UNKNOWN	0	0	Unknown	erect	very good	light green	Abscent	Dark purple	Pyramidical	intermediate	Curved	Abscent	arranged around rachis	Abscent	light grey	concave	3.11	65.4188	5.51464	26.6375	19.886	35.6282	1.77317	3.62875	150.767	3.3
162	IC0472674	Echinochloa frumentacea	Barnyard Millet	OTHERS/UNKNOWN	0	0	Unknown	erect	very good	light green	Abscent	light purple	Pyramidical	intermediate	straight	Abscent	arranged around rachis	Abscent	straw white	oval	1.8225	63.6688	2.89501	46.6375	34.2231	42.5763	4.29692	4.02	169.173	6.05
163	IC0472679	Echinochloa frumentacea	Barnyard Millet	OTHERS/UNKNOWN	0	0	Unknown	erect	very good	light green	Abscent	Dark purple	globose elleptic	intermediate	straight	Abscent	arranged around rachis	Abscent	straw white	oval	2.685	57.6688	4.04239	52.3875	20.2668	30.3201	3.94067	2.7025	171.998	6.05
164	IC0472690	Echinochloa frumentacea	Barnyard Millet	OTHERS/UNKNOWN	0	0	Unknown	erect	very good	light green	present	green	globose elleptic	compact	straight	Abscent	one side of rachis	Abscent	light grey	concave	3.57875	40.2313	17.9255	64.2625	18.8343	35.8101	3.0165	3.2825	171.598	8.05
165	IC0472693	Echinochloa frumentacea	Barnyard Millet	OTHERS/UNKNOWN	0	0	Unknown	erect	very good	light green	present	green	globose elleptic	intermediate	slender	Abscent	arranged around rachis	Abscent	Grey	concave	2.97875	51.2313	19.7135	43.2625	23.1343	33.9501	3.9765	2.6425	162.998	6.05
166	IC0472706	Echinochloa frumentacea	Barnyard Millet	OTHERS/UNKNOWN	0	0	Unknown	erect	very good	light green	present	light purple	Pyramidical	intermediate	straight	Abscent	one side of rachis	present	light grey	concave	3.585	40.6688	1.93639	48.3875	18.5868	31.0001	5.50067	1.6625	188.598	7.05
167	IC0472708	Echinochloa frumentacea	Barnyard Millet	OTHERS/UNKNOWN	0	0	Unknown	erect	very good	Dark green	present	Dark purple	Pyramidical	open	straight	Abscent	one side of rachis	present	light grey	concave	3.17875	56.2313	3.09151	42.2625	18.4743	36.0301	3.4365	3.4625	152.998	5.05
168	IC0472720	Echinochloa frumentacea	Barnyard Millet	OTHERS/UNKNOWN	0	0	Unknown	erect	very good	light green	Abscent	light purple	Pyramidical	intermediate	Curved	Abscent	arranged around rachis	Abscent	straw white	oval	2.85375	62.4188	2.34289	26.3875	23.4081	42.7063	3.40317	4.22312	145.761	4.05
169	IC0472723	Echinochloa frumentacea	Barnyard Millet	OTHERS/UNKNOWN	0	0	Unknown	erect	very good	light green	present	light purple	Pyramidical	intermediate	straight	Abscent	arranged around rachis	Abscent	straw white	oval	2.55375	58.4188	1.21489	43.3875	19.5081	33.2863	2.68317	2.68312	139.761	6.05
170	IC0472730	Echinochloa frumentacea	Barnyard Millet	OTHERS/UNKNOWN	0	0	Unknown	erect	very good	light green	Abscent	green	globose elleptic	compact	straight	Abscent	arranged around rachis	Abscent	light grey	concave	2.62875	46.9188	14.5855	59.5125	22.1631	34.5138	3.60817	3.15875	131.786	7.05
171	IC0472739	Echinochloa frumentacea	Barnyard Millet	OTHERS/UNKNOWN	0	0	Unknown	erect	very good	light green	Abscent	green	cylindrical	intermediate	Curved	Abscent	arranged around rachis	Abscent	Grey	concave	2.21625	42.9188	3.74876	40.0125	19.2506	38.7088	2.15192	2.9625	121.948	6.05
172	IC0472746	Echinochloa frumentacea	Barnyard Millet	OTHERS/UNKNOWN	0	0	Unknown	erect	very good	light green	Abscent	green	Pyramidical	intermediate	straight	Abscent	arranged around rachis	present	light grey	concave	3.75375	37.4188	3.76289	76.3875	13.9081	21.8663	3.34317	2.36313	159.161	11.05
173	IC0472754	Echinochloa frumentacea	Barnyard Millet	OTHERS/UNKNOWN	0	0	Unknown	erect	very good	light green	present	green	Pyramidical	compact	slender	Abscent	arranged around rachis	Abscent	Grey	concave	2.22875	78.9188	4.07951	23.5125	26.5697	37.5805	1.50817	1.81208	121.052	4.05
174	IC0472763	Echinochloa frumentacea	Barnyard Millet	OTHERS/UNKNOWN	0	0	Unknown	erect	very good	light green	Abscent	light purple	Pyramidical	intermediate	straight	Abscent	arranged around rachis	Abscent	Grey	concave	3.65375	66.9188	3.39176	31.8875	18.6356	29.8188	1.26942	2.17563	171.761	4.8
175	IC0472772	Echinochloa frumentacea	Barnyard Millet	OTHERS/UNKNOWN	0	0	Unknown	erect	very good	light green	present	light purple	Pyramidical	open	straight	Abscent	arranged around rachis	Abscent	straw white	oval	1.7225	61.6688	4.38501	24.6375	18.9231	39.5563	4.35692	1.7	120.373	4.05
176	IC0472780	Echinochloa frumentacea	Barnyard Millet	OTHERS/UNKNOWN	0	0	Unknown	erect	very good	light green	present	Dark purple	globose elleptic	compact	Curved	present	arranged around rachis	Abscent	light grey	concave	3.31625	49.9188	3.91876	44.0125	18.7706	36.8688	2.77192	3.0025	156.748	6.05
177	IC0472798	Echinochloa frumentacea	Barnyard Millet	OTHERS/UNKNOWN	0	0	Unknown	erect	very good	light green	present	green	Pyramidical	intermediate	Curved	Abscent	arranged around rachis	Abscent	light grey	concave	4.11	64.1688	6.27139	37.3875	21.8843	28.8788	6.81067	2.37375	134.648	4.8
178	IC0472800	Echinochloa frumentacea	Barnyard Millet	OTHERS/UNKNOWN	0	0	Unknown	erect	very good	light green	Abscent	green	globose elleptic	compact	slender	Abscent	arranged around rachis	present	light grey	concave	3.22875	52.9188	8.37751	50.5125	20.7631	52.3138	2.78817	4.21875	153.386	6.05
179	IC0472801	Echinochloa frumentacea	Barnyard Millet	OTHERS/UNKNOWN	0	0	Unknown	erect	very good	light green	present	Dark purple	Pyramidical	open	slender	Abscent	one side of rachis	Abscent	light grey	concave	4.07875	60.2313	17.5475	35.2625	14.9343	34.1501	3.2165	2.9225	171.198	4.05
180	IC0472813	Echinochloa frumentacea	Barnyard Millet	OTHERS/UNKNOWN	0	0	Unknown	erect	very good	light green	Abscent	light purple	Pyramidical	compact	Curved	Abscent	arranged around rachis	Abscent	straw white	oval	1.685	42.6688	2.86839	29.3875	19.3668	30.2601	2.04067	2.3225	177.998	4.05
181	IC0472814	Echinochloa frumentacea	Barnyard Millet	OTHERS/UNKNOWN	0	0	Unknown	erect	very good	light green	present	light purple	cylindrical	compact	Curved	Abscent	one side of rachis	Abscent	Grey	concave	3.57875	60.2313	7.19151	27.2625	14.5543	36.5101	6.4965	2.6825	164.198	4.05
182	IC0472818	Echinochloa frumentacea	Barnyard Millet	OTHERS/UNKNOWN	0	0	Unknown	erect	very good	light green	Abscent	green	Pyramidical	compact	slender	Abscent	arranged around rachis	Abscent	straw white	oval	1.5225	38.6688	5.56701	29.6375	18.7231	30.7563	5.19692	2.88	140.373	4.05
183	IC0472831	Echinochloa frumentacea	Barnyard Millet	OTHERS/UNKNOWN	0	0	Unknown	erect	very good	light green	Abscent	light purple	Pyramidical	compact	Curved	Abscent	arranged around rachis	Abscent	light grey	concave	2.74125	60.6688	9.71614	25.8875	22.6081	28.0388	2.34942	3.0525	144.961	3.8
184	IC0472841	Echinochloa frumentacea	Barnyard Millet	OTHERS/UNKNOWN	0	0	Unknown	erect	very good	light green	Abscent	light purple	Pyramidical	intermediate	Curved	Abscent	arranged around rachis	Abscent	Grey	concave	3.07875	42.2313	4.87351	48.2625	20.4143	31.9501	2.5765	2.7225	140.598	6.05
185	IC0472847	Echinochloa frumentacea	Barnyard Millet	OTHERS/UNKNOWN	0	0	Unknown	erect	very good	light green	Abscent	light purple	globose elleptic	compact	slender	Abscent	one side of rachis	present	Grey	concave	3.57875	44.2313	16.5635	39.2625	20.6143	29.0901	1.7365	2.8425	164.598	5.05
186	IC0472848	Echinochloa frumentacea	Barnyard Millet	OTHERS/UNKNOWN	0	0	Unknown	erect	very good	light green	Abscent	light purple	Pyramidical	intermediate	slender	Abscent	one side of rachis	Abscent	straw white	oval	2.97875	57.2313	4.09751	40.2625	20.9743	31.9501	2.2165	2.4825	179.198	5.05
187	IC0472859	Echinochloa frumentacea	Barnyard Millet	OTHERS/UNKNOWN	0	0	Unknown	erect	very good	light green	present	green	cylindrical	intermediate	straight	Abscent	arranged around rachis	Abscent	straw white	oval	2.41625	38.9188	18.7508	69.0125	21.1706	26.5888	1.87192	2.2425	115.948	9.05
188	IC0472879	Echinochloa frumentacea	Barnyard Millet	OTHERS/UNKNOWN	0	0	Unknown	erect	very good	light green	present	light purple	cylindrical	intermediate	slender	Abscent	arranged around rachis	present	light grey	concave	2.2225	67.6688	7.40101	47.6375	20.1631	24.6563	1.81692	2.68	161.773	4.05
189	IC0472881	Echinochloa frumentacea	Barnyard Millet	OTHERS/UNKNOWN	0	0	Unknown	erect	very good	light green	present	Dark purple	Pyramidical	open	straight	Abscent	arranged around rachis	Abscent	light grey	concave	2.05375	60.9188	5.63176	31.8875	20.2756	34.1988	0.969417	2.37562	174.361	4.8
190	IC0472884	Echinochloa frumentacea	Barnyard Millet	OTHERS/UNKNOWN	0	0	Unknown	erect	very good	light green	Abscent	green	cylindrical	compact	Curved	Abscent	arranged around rachis	present	light grey	concave	2.61625	46.9188	4.60676	26.0125	20.3106	30.3088	2.75192	2.7825	110.948	5.05
191	IC0472889	Echinochloa frumentacea	Barnyard Millet	OTHERS/UNKNOWN	0	0	Unknown	erect	very good	light green	Abscent	light purple	Pyramidical	open	Curved	Abscent	arranged around rachis	Abscent	light grey	concave	3.51	42.4188	3.37264	34.6375	25.846	31.8882	5.79317	1.98875	163.567	3.3
192	IC0472891	Echinochloa frumentacea	Barnyard Millet	OTHERS/UNKNOWN	0	0	Unknown	erect	good	light green	Abscent	light purple	Pyramidical	intermediate	slender	Abscent	arranged around rachis	present	light grey	concave	3.0225	71.6688	3.50501	18.6375	13.3631	20.5963	2.47692	2.04	112.773	2.05
193	IC0472897	Echinochloa frumentacea	Barnyard Millet	OTHERS/UNKNOWN	0	0	Unknown	erect	very good	light green	present	light purple	Pyramidical	compact	slender	Abscent	arranged around rachis	present	straw white	oval	2.2225	66.6688	3.04701	28.6375	19.4231	30.9763	2.33692	2.92	161.173	3.05
194	IC0472901	Echinochloa frumentacea	Barnyard Millet	OTHERS/UNKNOWN	0	0	Unknown	erect	very good	light green	Abscent	light purple	cylindrical	intermediate	slender	Abscent	arranged around rachis	Abscent	straw white	oval	2.34125	65.6688	8.13414	46.8875	22.3481	27.6588	1.00942	1.9725	151.961	9.8
195	IC0472910	Echinochloa frumentacea	Barnyard Millet	OTHERS/UNKNOWN	0	0	Unknown	erect	very good	light green	Abscent	light purple	Pyramidical	open	straight	Abscent	arranged around rachis	Abscent	light grey	concave	2.985	43.6688	10.8724	33.3875	20.7668	34.7201	2.22067	2.9825	160.998	5.05
196	IC0472913	Echinochloa frumentacea	Barnyard Millet	OTHERS/UNKNOWN	0	0	Unknown	erect	good	light green	Abscent	green	Pyramidical	intermediate	straight	Abscent	arranged around rachis	present	light grey	concave	2.1225	41.6688	3.65701	28.6375	15.0031	25.8963	7.09692	2.7	122.773	5.05
197	IC0472915	Echinochloa frumentacea	Barnyard Millet	OTHERS/UNKNOWN	0	0	Unknown	erect	very good	light green	Abscent	green	Pyramidical	compact	slender	Abscent	arranged around rachis	Abscent	light grey	concave	2.95375	62.4188	1.16889	29.3875	18.7681	32.5263	2.34317	2.76313	135.761	5.05
198	IC0472916	Echinochloa frumentacea	Barnyard Millet	OTHERS/UNKNOWN	0	0	Unknown	erect	very good	light green	present	Dark purple	Pyramidical	intermediate	Curved	Abscent	arranged around rachis	Abscent	light grey	concave	2.61	27.1687	5.90939	48.3875	17.6043	38.5788	2.27067	2.59375	131.048	5.8
199	IC0472918	Echinochloa frumentacea	Barnyard Millet	OTHERS/UNKNOWN	0	0	Unknown	erect	very good	Dark green	Abscent	light purple	Pyramidical	intermediate	straight	Abscent	arranged around rachis	present	Grey	concave	3.55375	37.9188	2.12376	48.8875	20.1956	33.4788	2.34942	3.15563	123.961	5.8
200	IC0472923	Echinochloa frumentacea	Barnyard Millet	OTHERS/UNKNOWN	0	0	Unknown	erect	very good	light green	Abscent	light purple	Pyramidical	intermediate	Curved	Abscent	one side of rachis	Abscent	light grey	concave	2.1225	64.6688	3.63501	25.6375	24.0031	30.4563	1.41692	2.92	138.373	3.05
201	IC0472946	Echinochloa frumentacea	Barnyard Millet	OTHERS/UNKNOWN	0	0	Unknown	erect	very good	light green	present	light purple	Pyramidical	open	Curved	Abscent	arranged around rachis	present	light grey	concave	4.22875	60.9188	14.7795	70.5125	27.8231	30.9938	2.74817	3.85875	183.986	8.05
202	IC0472950	Echinochloa frumentacea	Barnyard Millet	OTHERS/UNKNOWN	0	0	Unknown	erect	very good	light green	present	light purple	Pyramidical	open	straight	Abscent	arranged around rachis	Abscent	light grey	concave	2.65375	43.9188	4.79776	41.8875	21.7356	37.5188	3.20942	2.27562	144.961	5.8
203	IC0472958	Echinochloa frumentacea	Barnyard Millet	OTHERS/UNKNOWN	0	0	Unknown	erect	very good	light green	Abscent	green	cylindrical	open	Curved	Abscent	arranged around rachis	present	straw white	oval	3.85375	61.9188	2.48576	95.8875	21.6956	41.5588	0	2.95562	150.561	16.8
204	IC0472959	Echinochloa frumentacea	Barnyard Millet	OTHERS/UNKNOWN	0	0	Unknown	erect	very good	Dark green	present	green	Pyramidical	intermediate	Curved	Abscent	arranged around rachis	Abscent	straw white	oval	1.685	41.6688	0	56.3875	19.0268	36.9801	1.82067	1.7225	108.398	10.05
205	IC0472963	Echinochloa frumentacea	Barnyard Millet	OTHERS/UNKNOWN	0	0	Unknown	erect	very good	light green	Abscent	green	Pyramidical	open	Curved	Abscent	arranged around rachis	present	Grey	concave	3.91	42.1688	0.531388	41.3875	26.3643	34.1788	1.73067	3.63375	126.048	5.8
206	IC0472972	Echinochloa frumentacea	Barnyard Millet	OTHERS/UNKNOWN	0	0	Unknown	erect	very good	light green	present	green	Pyramidical	intermediate	straight	Abscent	arranged around rachis	Abscent	light grey	concave	2.41625	38.9188	4.04276	46.0125	15.4106	26.2688	2.79192	2.3825	148.748	6.05
207	IC0472973	Echinochloa frumentacea	Barnyard Millet	OTHERS/UNKNOWN	0	0	Unknown	erect	good	light green	Abscent	green	Pyramidical	compact	Curved	Abscent	arranged around rachis	present	straw white	oval	3.0225	69.6688	6.46701	22.6375	18.2231	29.4563	1.31692	2.68	122.773	4.05
208	IC0472976	Echinochloa frumentacea	Barnyard Millet	OTHERS/UNKNOWN	0	0	Unknown	erect	very good	light green	Abscent	Dark purple	cylindrical	compact	Curved	present	arranged around rachis	Abscent	Grey	concave	2.51	62.1688	8.72739	29.3875	20.7243	32.6588	5.15067	2.13375	150.248	3.8
209	IC0472977	Echinochloa frumentacea	Barnyard Millet	OTHERS/UNKNOWN	0	0	Unknown	erect	very good	light green	Abscent	light purple	Pyramidical	open	straight	Abscent	arranged around rachis	Abscent	straw white	oval	1.75375	56.4188	1.87689	37.3875	22.6081	31.5263	2.50317	2.54312	155.761	6.05
210	IC0472992	Echinochloa frumentacea	Barnyard Millet	OTHERS/UNKNOWN	0	0	Unknown	erect	poor	light green	present	light purple	Pyramidical	intermediate	Curved	Abscent	one side of rachis	Abscent	Grey	concave	2.32875	62.9188	8.57151	24.5125	20.9631	28.9938	2.40817	2.63875	124.986	5.05
211	IC0472996	Echinochloa frumentacea	Barnyard Millet	OTHERS/UNKNOWN	0	0	Unknown	erect	very good	light green	present	light purple	Pyramidical	open	Curved	Abscent	arranged around rachis	Abscent	light grey	concave	4.55375	37.4188	4.63689	32.3875	18.9881	31.6063	2.84317	3.14312	159.761	6.05
212	IC0473007	Echinochloa frumentacea	Barnyard Millet	OTHERS/UNKNOWN	0	0	Unknown	erect	very good	light green	Abscent	light purple	Pyramidical	open	straight	Abscent	arranged around rachis	present	Grey	concave	3.42875	69.9188	11.4135	66.5125	23.8831	30.0138	4.42817	2.39875	188.986	6.05
213	IC0473025	Echinochloa frumentacea	Barnyard Millet	OTHERS/UNKNOWN	0	0	Unknown	erect	very good	light green	Abscent	light purple	cylindrical	compact	slender	Abscent	arranged around rachis	Abscent	light grey	concave	3.25375	65.9188	12.9618	31.8875	19.1756	28.0388	1.44942	2.23563	163.361	3.8
214	IC0473026	Echinochloa frumentacea	Barnyard Millet	OTHERS/UNKNOWN	0	0	Unknown	erect	very good	light green	Abscent	light purple	Pyramidical	intermediate	slender	Abscent	arranged around rachis	Abscent	light grey	concave	2.785	56.6688	1.18239	53.3875	20.4468	34.8601	2.10067	3.1625	163.598	6.05
215	IC0473027	Echinochloa frumentacea	Barnyard Millet	OTHERS/UNKNOWN	0	0	Unknown	erect	very good	light green	Abscent	green	Pyramidical	compact	Curved	Abscent	arranged around rachis	Abscent	Grey	concave	2.41	42.1688	0	30.3875	14.8043	25.6188	2.13067	2.45375	125.048	5.8
216	IC0473037	Echinochloa frumentacea	Barnyard Millet	OTHERS/UNKNOWN	0	0	Unknown	erect	good	light green	present	Dark purple	Pyramidical	open	Curved	Abscent	one side of rachis	Abscent	light grey	concave	2.87875	63.2313	18.8675	34.2625	20.6293	27.7951	5.8915	2.8325	148.698	5.05
217	IC0473047	Echinochloa frumentacea	Barnyard Millet	OTHERS/UNKNOWN	0	0	Unknown	erect	very good	light green	present	light purple	Pyramidical	intermediate	Curved	Abscent	arranged around rachis	Abscent	light grey	concave	3.15375	39.9188	1.56176	25.8875	19.4556	33.8388	3.54942	2.55563	162.761	18.8
218	IC0473084	Echinochloa frumentacea	Barnyard Millet	OTHERS/UNKNOWN	0	0	Unknown	erect	good	light green	present	green	Pyramidical	open	Curved	Abscent	arranged around rachis	Abscent	straw white	oval	2.45375	67.9188	9.00976	67.8875	20.4823	35.9455	0.0694167	1.12229	132.027	10.8
219	IC0473086	Echinochloa frumentacea	Barnyard Millet	OTHERS/UNKNOWN	0	0	Unknown	erect	very good	light green	present	Dark purple	Pyramidical	compact	Curved	Abscent	arranged around rachis	Abscent	Grey	concave	2.81	49.1688	0	41.3875	21.9843	34.0988	1.89067	2.21375	159.448	4.8
220	IC0473087	Echinochloa frumentacea	Barnyard Millet	OTHERS/UNKNOWN	0	0	Unknown	erect	good	light green	present	light purple	Pyramidical	intermediate	Curved	Abscent	arranged around rachis	present	light grey	concave	2.2225	63.6688	8.57301	42.6375	14.1031	33.9363	1.33692	2.94	140.773	6.05
221	IC0473092	Echinochloa frumentacea	Barnyard Millet	OTHERS/UNKNOWN	0	0	Unknown	erect	very good	light green	present	green	Pyramidical	intermediate	Curved	Abscent	arranged around rachis	Abscent	light grey	concave	1.84125	58.6688	2.97814	76.8875	15.2481	29.0388	1.90942	1.3725	144.961	18.8
222	IC0473116	Echinochloa frumentacea	Barnyard Millet	OTHERS/UNKNOWN	0	0	Unknown	erect	very good	Pale green	Abscent	green	globose elleptic	compact	slender	Abscent	arranged around rachis	Abscent	light grey	concave	2.585	68.6688	5.79039	30.3875	22.1868	32.2201	0.720667	2.6225	152.198	3.05
223	IC0473119	Echinochloa frumentacea	Barnyard Millet	OTHERS/UNKNOWN	0	0	Unknown	erect	very good	Dark green	present	light purple	Pyramidical	compact	Curved	Abscent	one side of rachis	Abscent	light grey	concave	2.57875	23.2312	7.98751	41.2625	12.3743	24.2101	4.4765	2.2825	151.998	6.05
224	IC0473138	Echinochloa frumentacea	Barnyard Millet	OTHERS/UNKNOWN	0	0	Unknown	erect	very good	light green	Abscent	light purple	Pyramidical	compact	Curved	Abscent	arranged around rachis	present	light grey	concave	5.35375	58.4188	3.34689	60.3875	19.0681	21.7863	3.14317	2.70312	172.161	8.05
225	IC0485287	Echinochloa frumentacea	Barnyard Millet	OTHERS/UNKNOWN	0	0	Unknown	decumbent	very good	light green	present	green	Pyramidical	intermediate	straight	Abscent	one side of rachis	Abscent	straw white	oval	3.21	52.1688	1.02939	53.3875	15.5043	24.9788	1.93067	1.23375	160.048	10.8
226	IC0546332	Echinochloa frumentacea	Barnyard Millet	LANDRACE	Surdapur	Adilabad	Telangana	decumbent	very good	Dark green	present	green	Pyramidical	open	straight	Abscent	arranged around rachis	Abscent	light grey	concave	2.41	68.4188	0.752637	68.6375	16.166	27.1082	3.95317	1.70875	170.167	11.3
227	IC0548641	Echinochloa frumentacea	Barnyard Millet	OTHERS/UNKNOWN	Uniyanna	Rudraprayag	Uttarakhand	erect	very good	light green	Abscent	light purple	globose elleptic	intermediate	Curved	Abscent	arranged around rachis	present	Grey	concave	4.41	66.1688	8.83139	27.3875	25.3643	32.7588	2.19067	2.63375	110.048	4.8
228	IC0548681	Echinochloa frumentacea	Barnyard Millet	TRADITIONAL CULTIVAR/FOLK VARIETY	Sain kari	Rudraprayag	Uttarakhand	erect	very good	light green	present	light purple	cylindrical	intermediate	Curved	present	arranged around rachis	Abscent	light grey	concave	2.21	60.1688	3.75139	40.3875	27.9843	36.1388	2.81067	2.33375	177.448	4.8
229	IC0548699	Echinochloa frumentacea	Barnyard Millet	TRADITIONAL CULTIVAR/FOLK VARIETY	Panigaon/Joshimath	Chamoli	Uttarakhand	erect	very good	light green	present	green	Pyramidical	intermediate	straight	Abscent	arranged around rachis	Abscent	Grey	concave	4.12875	45.9188	10.6295	62.5125	19.4431	38.0538	4.20817	2.55875	111.386	8.05
230	IC0568707	Echinochloa frumentacea	Barnyard Millet	REGISTERED GERMPLASM/GENETIC STOCK	0	Almora	Uttarakhand	decumbent	very good	light green	present	green	Pyramidical	intermediate	straight	Abscent	arranged around rachis	present	straw white	oval	3.21	44.4188	11.6066	61.6375	22.066	34.8882	7.71317	3.70875	150.167	9.3
231	IC0589365	Echinochloa frumentacea	Barnyard Millet	LANDRACE	Lallapur	Satna	Madhya Pradesh	erect	very good	light green	present	green	Pyramidical	compact	straight	present	arranged around rachis	Abscent	light grey	concave	1.81625	47.9188	1.93276	16.0125	19.6506	28.6688	1.99192	3.4025	92.1481	4.05
232	IC0589375	Echinochloa frumentacea	Barnyard Millet	LANDRACE	Langhadol	Singrauli	Madhya Pradesh	Prostrate	good	light green	Abscent	green	Pyramidical	intermediate	straight	Abscent	arranged around rachis	Abscent	straw white	oval	2.71	41.1688	0.409388	21.3875	20.2843	26.1988	1.01067	1.33375	142.048	5.8
233	IC0589379	Echinochloa frumentacea	Barnyard Millet	LANDRACE	Piperkhad	Singrauli	Madhya Pradesh	erect	good	light green	present	green	cylindrical	intermediate	straight	Abscent	arranged around rachis	Abscent	light grey	concave	2.2225	43.6688	3.09901	21.6375	14.7031	14.1963	3.27692	1.5	85.1731	5.05
234	IC0589393	Echinochloa frumentacea	Barnyard Millet	LANDRACE	Jathatoala	Singrauli	Madhya Pradesh	erect	very good	light green	present	green	Pyramidical	open	straight	Abscent	arranged around rachis	Abscent	light grey	concave	2.61625	44.9188	8.67276	32.0125	20.0306	25.7088	2.01192	1.7425	114.348	6.05
235	IC0589396	Echinochloa frumentacea	Barnyard Millet	LANDRACE	Karondia	Shahdol	Madhya Pradesh	erect	very good	Dark green	present	light purple	Pyramidical	open	Curved	Abscent	arranged around rachis	Abscent	light grey	concave	2.585	56.6688	0	48.3875	28.3668	40.0401	1.18067	2.6225	133.198	6.05
236	IC0589401	Echinochloa frumentacea	Barnyard Millet	LANDRACE	Pasgarhi	Shahdol	Madhya Pradesh	decumbent	very good	light green	Abscent	green	Pyramidical	compact	straight	Abscent	arranged around rachis	Abscent	light grey	concave	2.21	58.4188	4.19864	71.6375	16.346	19.9282	13.3532	2.40875	124.767	10.3
237	IC0597290	Echinochloa colona	Barnyard Millet	LANDRACE	Anhgaru	Amravati	Maharashtra	Prostrate	very good	light green	Abscent	green	Pyramidical	open	straight	Abscent	one side of rachis	Abscent	Grey	concave	2.21	57.1688	0	40.3875	21.2243	24.8188	6.19067	1.05875	111.048	9.8
238	IC0597315	Echinochloa colona	Barnyard Millet	OTHERS/UNKNOWN	Jutpani	Amravati	Maharashtra	erect	very good	light green	Abscent	light purple	Pyramidical	intermediate	straight	Abscent	one side of rachis	present	straw white	oval	2.67875	48.2313	3.09351	55.2625	16.8743	35.0301	3.0565	2.3025	141.798	7.05
239	IC0597320	Echinochloa colona	Barnyard Millet	OTHERS/UNKNOWN	Kara	Amravati	Maharashtra	erect	very good	light green	Abscent	green	Pyramidical	intermediate	straight	Abscent	one side of rachis	Abscent	straw white	oval	3.5225	48.6688	7.06501	77.6375	24.0231	30.7963	1.47692	1.64	125.173	12.05
240	IC0597324	Echinochloa frumentacea	Barnyard Millet	OTHERS/UNKNOWN	Bod	Amravati	Maharashtra	Prostrate	very good	light green	Abscent	green	Pyramidical	open	straight	Abscent	arranged around rachis	Abscent	straw white	concave	2.57875	43.2313	0	65.2625	15.1543	20.9701	5.3765	1.2625	122.798	13.05
241	IC0598212	Echinochloa frumentacea	Barnyard Millet	RELEASED VARIETY	TNAU	Coimbatore	Tamil Nadu	erect	very good	light green	Abscent	green	Pyramidical	compact	Curved	Abscent	one side of rachis	Abscent	Grey	concave	3.17875	61.2313	12.9935	73.2625	14.1743	45.6701	0.5365	3.2625	124.198	9.05
242	IC0598628	Echinochloa frumentacea	Barnyard Millet	PRIMITIVE CULTIVAR	Khaira Maleti Talli	Pauri Garhwal	Uttarakhand	erect	very good	light green	present	green	Pyramidical	intermediate	Curved	Abscent	one side of rachis	present	light grey	concave	1.97875	35.2313	5.94751	42.2625	25.1743	30.0701	1.7365	2.7825	128.198	7.05
243	IC0599093	Echinochloa crus-galli	Barnyard Millet	LANDRACE	Chaka Phalati	Rudraprayag	Uttarakhand	erect	very good	light green	present	green	Pyramidical	compact	Curved	Abscent	one side of rachis	present	Grey	concave	2.67875	60.2313	17.9075	39.2625	24.7543	33.7901	4.0965	2.3225	164.198	5.05
244	IC0601174	Echinochloa frumentacea	Barnyard Millet	OTHERS/UNKNOWN	0	0	Unknown	erect	very good	light green	Abscent	green	Pyramidical	intermediate	Curved	Abscent	one side of rachis	Abscent	Grey	concave	1.685	48.6688	13.5504	81.3875	19.3668	31.2201	2.38067	1.8025	148.998	8.05
245	IC0601265	Echinochloa frumentacea	Barnyard Millet	OTHERS/UNKNOWN	0	0	Unknown	decumbent	very good	Dark green	Abscent	green	Pyramidical	open	straight	Abscent	arranged around rachis	Abscent	straw white	oval	1.21	41.4188	1.57664	76.6375	12.566	21.1482	0.193167	2.48875	207.367	13.3
246	IC0601271	Echinochloa frumentacea	Barnyard Millet	OTHERS/UNKNOWN	0	0	Unknown	decumbent	very good	Dark green	Abscent	green	cylindrical	intermediate	straight	Abscent	arranged around rachis	Abscent	straw white	oval	2.81625	52.9188	2.67276	37.0125	18.2906	22.3088	1.73192	2.4425	107.948	7.05
247	IC0601272	Echinochloa frumentacea	Barnyard Millet	OTHERS/UNKNOWN	0	0	Unknown	decumbent	very good	light green	present	green	Pyramidical	open	straight	Abscent	one side of rachis	Abscent	light grey	concave	2.61625	50.9188	13.4588	60.0125	24.1906	32.3088	2.81192	1.1025	80.7481	9.05
248	IC0601273	Echinochloa frumentacea	Barnyard Millet	OTHERS/UNKNOWN	0	0	Unknown	Prostrate	very good	Dark green	Abscent	green	Pyramidical	open	straight	Abscent	arranged around rachis	Abscent	Grey	concave	3.55375	44.9188	5.18576	42.8875	16.0956	17.9188	1.50942	1.15562	115.561	7.8
249	IC0601276	Echinochloa frumentacea	Barnyard Millet	OTHERS/UNKNOWN	0	0	Unknown	erect	very good	Dark green	Abscent	green	Pyramidical	intermediate	straight	Abscent	one side of rachis	Abscent	light grey	concave	1.54125	41.6688	1.55014	60.8875	24.1881	34.4988	0	2.7125	135.961	10.8
250	IC0605049	Echinochloa sp.	Barnyard Millet	OTHERS/UNKNOWN	0	0	Unknown	Prostrate	very good	light green	Abscent	green	cylindrical	open	straight	Abscent	arranged around rachis	present	straw white	oval	2.71	50.4188	3.97664	35.6375	26.666	28.6082	4.53317	1.84875	146.167	4.3
251	IC0605806	Echinochloa frumentacea	Barnyard Millet	OTHERS/UNKNOWN	0	0	Unknown	erect	very good	light green	Abscent	green	Pyramidical	open	straight	Abscent	one side of rachis	Abscent	light grey	concave	2.87875	34.2313	0	41.2625	14.6343	20.4501	2.4365	2.3225	78.1981	7.05
252	IC0612222	Echinochloa frumentacea	Barnyard Millet	LANDRACE	Dharkot	Tehri Garhwal	Uttarakhand	decumbent	very good	light green	present	light purple	Pyramidical	intermediate	slender	Abscent	arranged around rachis	present	light grey	concave	2.81	40.4188	1.72864	47.6375	28.126	43.8682	0.973167	3.18875	212.967	5.3
253	IC0612226	Echinochloa frumentacea	Barnyard Millet	LANDRACE	Shrikot	Tehri Garhwal	Uttarakhand	erect	very good	light green	present	green	Pyramidical	intermediate	Curved	Abscent	arranged around rachis	Abscent	Grey	concave	3.11	60.4188	3.78464	16.6375	22.666	33.9082	1.07317	2.66875	128.167	1.3
254	IC0618632	Echinochloa frumentacea	Barnyard Millet	LANDRACE	Bardipada	Nandurbar	Maharashtra	erect	very good	light green	Abscent	green	Pyramidical	intermediate	slender	Abscent	arranged around rachis	present	light grey	concave	2.8225	35.6688	2.65701	37.6375	16.9431	46.3763	2.47692	4	125.173	5.05
255	IC0618639	Echinochloa frumentacea	Barnyard Millet	LANDRACE	Borchak	Nandurbar	Maharashtra	erect	very good	light green	Abscent	green	Pyramidical	intermediate	straight	Abscent	arranged around rachis	Abscent	straw white	oval	3.22875	49.9188	12.0275	38.5125	22.9431	34.9938	2.66817	1.85875	156.386	5.05
256	IC0620363	Echinochloa frumentacea	Barnyard Millet	RELEASED VARIETY	0	0	Karnataka	erect	very good	light green	Abscent	green	cylindrical	intermediate	Curved	Abscent	arranged around rachis	Abscent	light grey	concave	3.11	67.1688	11.8614	30.3875	16.3043	25.7588	1.83067	2.15375	147.448	5.8
257	IC0622126	Echinochloa sp.	Barnyard Millet	LANDRACE	Pennagaram	Dharmpuri	Tamil Nadu	erect	very good	light green	Abscent	green	cylindrical	intermediate	Curved	Abscent	arranged around rachis	Abscent	straw white	oval	1.15375	63.9188	1.03376	69.8875	15.3156	26.6388	0	1.63563	127.961	12.8
258	IC0624707	Echinochloa frumentacea	Barnyard Millet	PRIMITIVE CULTIVAR	Lakmapurpuri	Gadchiroli	Maharashtra	decumbent	very good	Dark green	Abscent	green	Pyramidical	intermediate	Curved	Abscent	one side of rachis	Abscent	light grey	concave	2.71	39.4188	0.856638	95.6375	12.366	25.0482	0.693167	1.42875	148.767	13.3
259	IC0624715	Echinochloa crus-galli	Barnyard Millet	WILD	Fattepurtola	Gondia	Maharashtra	erect	poor	Dark green	Abscent	green	cylindrical	intermediate	Curved	Abscent	arranged around rachis	present	light grey	concave	2.64125	46.6688	21.6261	56.8875	20.7881	22.2388	15.1094	1.5725	109.961	8.8
260	IC0624995	Echinochloa crus-galli	Barnyard Millet	PRIMITIVE CULTIVAR	Mansukh	Koriya	Chattisgarh	erect	good	light green	present	green	Pyramidical	open	straight	Abscent	one side of rachis	Abscent	light grey	concave	2.8225	63.6688	3.35701	18.6375	22.3697	41.0363	3.77692	2.67333	127.773	3.05
261	IC0628911	Echinochloa crus-galli	Barnyard Millet	WEEDY	Mittu valasa	Vizianagaram	Andhra Pradesh	Prostrate	very good	Dark green	Abscent	green	cylindrical	compact	straight	Abscent	arranged around rachis	Abscent	light grey	concave	3.32875	96.9188	5.50751	35.5125	18.0231	27.6738	5.30817	1.79875	120.386	5.05
262	IC0629001	Echinochloa oryzoides	Barnyard Millet	WEEDY	Chamkote (Tanghdar)	Kupwara	Jammu and Kashmir	decumbent	good	Dark green	Abscent	green	globose elleptic	compact	straight	Abscent	one side of rachis	Abscent	light grey	concave	3.61	44.1688	0	57.3875	19.0643	28.2588	0.310667	0.63375	121.248	9.8
263	IC0631490	Echinochloa frumentacea	Barnyard Millet	PRIMITIVE CULTIVAR	Kamanur	Koppal	Karnataka	decumbent	very good	Dark green	present	green	cylindrical	open	straight	Abscent	one side of rachis	present	straw white	oval	3.31625	61.9188	5.59276	66.0125	16.0506	17.3088	1.83192	2.1625	106.948	11.05
264	IC0631712	Echinochloa frumentacea	Barnyard Millet	RELEASED VARIETY	0	Dharwad	Karnataka	erect	very good	Dark green	Abscent	green	Pyramidical	open	straight	Abscent	one side of rachis	Abscent	Grey	concave	4.12875	66.9188	14.9115	59.5125	25.8631	24.5338	2.18817	0.73875	116.986	12.05
265	IC0635153	Echinochloa frumentacea	Barnyard Millet	LANDRACE	Tator	Tehri	Uttarakhand	erect	very good	light green	Abscent	green	Pyramidical	intermediate	slender	Abscent	one side of rachis	present	Grey	concave	2.87875	44.2313	20.9295	43.2625	19.5543	41.1701	3.7965	4.2825	160.598	6.05
266	IC0635585	Echinochloa frumentacea	Barnyard Millet	LANDRACE	Marhgaon	Pithoragarh	Uttarakhand	erect	very good	light green	present	green	Pyramidical	intermediate	straight	Abscent	arranged around rachis	present	light grey	concave	2.62875	44.9188	7.60951	23.5125	22.4631	32.4938	2.12817	2.05875	139.586	3.05
267	IC0635592	Echinochloa frumentacea	Barnyard Millet	LANDRACE	Ganigaon	Bageshwar	Uttarakhand	erect	very good	light green	present	light purple	Pyramidical	intermediate	straight	Abscent	arranged around rachis	Abscent	light grey	concave	3.01625	54.9188	3.69276	29.0125	19.6306	27.6488	1.97192	2.6025	154.348	5.05
268	IC0635607	Echinochloa frumentacea	Barnyard Millet	LANDRACE	Animath	Chamoli	Uttarakhand	erect	very good	Dark green	present	green	globose elleptic	intermediate	straight	Abscent	one side of rachis	present	light grey	concave	2.92875	53.9188	3.01351	3.5125	16.3831	12.0738	5.10817	1.23875	73.5856	2.05
269	IC0637913	Echinochloa frumentacea	Barnyard Millet	LANDRACE	Kanda	Pauri	Uttarakhand	erect	very good	light green	present	Dark purple	Pyramidical	intermediate	Curved	Abscent	one side of rachis	Abscent	Grey	concave	4.17875	36.2313	2.85951	77.2625	19.0543	31.3901	1.5365	2.0425	160.198	10.05
270	IC0644179	Echinochloa frumentacea	Barnyard Millet	LANDRACE	Saikheda	Betul	Madhya Pradesh	erect	poor	Dark green	Abscent	green	Pyramidical	intermediate	straight	Abscent	arranged around rachis	Abscent	Grey	concave	2.35375	66.9188	21.2358	93.8875	22.3156	25.5788	5.24942	1.95562	130.361	14.8
271	VL-172	Echinochloa frumentacea	Barnyard Millet	RELEASED VARIETY				erect	good	light green	present	green	Pyramidical	intermediate	Curved	Abscent	one side of rachis	Abscent	light grey	concave	1.88	52.05	7.3943	33.375	21.7285	34.3745	4.62167	3.23175	157.5	4.7
